# Supplementary material for: Genome-wide identification of the WRKY gene family in blueberry (Vaccinium spp.) and expression analysis under abiotic stress
Source: Front Plant Sci. 2024 Aug 15;15:1447749. doi: 10.3389/fpls.2024.1447749 (PMC11358086; doi:10.3389/fpls.2024.1447749)
Supplement: Supplementary file 1 [file DataSheet1.zip]

Archive with 10 entries (9 files):
- Supplementary material/
- Supplementary material/Table S1.XLSX
- Supplementary material/Table S2.XLSX
- Supplementary material/Table S3.XLSX
- Supplementary material/Table S4.XLSX
- Supplementary material/Table S5.XLSX
- Supplementary material/Table S6.XLSX
- Supplementary material/Table S7.XLSX
- Supplementary material/Table S8.xlsx
- Supplementary material/Table S9.xlsx
