# Supplementary material for: Genome-wide identification of the WRKY gene family in blueberry (Vaccinium spp.) and expression analysis under abiotic stress
Source: Front Plant Sci. 2024 Aug 15;15:1447749. doi: 10.3389/fpls.2024.1447749 (PMC11358086; doi:10.3389/fpls.2024.1447749)
Supplement: Supplementary file 1 [file DataSheet1.zip › Supplementary material/Table S1.XLSX]

## Sheet: Sheet1
Table S1. Primers used for quantitative real time PCR.
Gene	Forward primer (5`- 3`)	Reverse primer (5`- 3`)
EF1α	TGGAAATGGGTATGCCCCAG	CCATACCGGCATCTCCATTC
VcWRKY1	TGATGTTCCTGCTGCTCGTAA	TGGCTCAGGCCTGTGAAGAT
VcWRKY2	GTTGGGTATCCAAGACTATTTTTGC	AGACGGCGACGGAATCAGT
VcWRKY3	GCAAAGGGTTGGAAGCAGAA	ACCCCAACAGGTGGCTCTT
VcWRKY4	CCTCTCAGGACTGTTGGGTGAT	AGATCCCCCCACTTTTGTTGT
VcWRKY5	GCAGAGGCTCAACCTTGATCA	TGCGAAGGATGAGGAACCAA
VcWRKY6	TGGTGTGGGAAATGGTGTTG	CGGGTACGGATTGGAAGGAT
VcWRKY7	AACCCGTGTCCTCGAGCTTA	TCGGCACATCTTTGGACTTG
VcWRKY8	GTTACCCGGTAATCCGGTC	GGAGGAGCATTCGAACTACT
VcWRKY9	CGATGAAAGAGATGAAGTTGAG	GCACGGTGGGATACAGCTGG
VcWRKY10	GCAGCAAGCCGAAATGATGT	GCGTGCACGTAGAGCTATCAAA
VcWRKY11	GAAGAAGATGAGTTGGGTTGTGTTT	AGGCCTGTGATCTCATCCAAA
VcWRKY12	AGATGAGTTGGGTGGTGTTTCTG	TCGCCAAGCCTGTGATCTC
VcWRKY13	GTCTGGCACCTTCTCCGACTT	CCCATTTCTCTCCGCAATTC
VcWRKY14	GCAGAGTTTAAGGGCCGAAA	CCGATCCCTCTTGCATCTTC
VcWRKY15	CGATGAAAGGGATGAAGTTGAG	CAACTGCACGGTGGGATAAAG
VcWRKY16	CCAACTTTCGCGGATTGAAC	GTTGGGTGTGAAGGTGCAGAT
VcWRKY17	TCCAACAAACGTGCAAAAGATG	CCCGCCAAACCAAGTTCA
VcWRKY18	GGAGGATATGCCGGAGAAGTC	TCGCTTTTGCCCCTTCTTTT
VcWRKY19	AAGGAAGGTCCCCGTGAAAG	CAACATTTCTGTCAGCCTCTTGTT
VcWRKY20	TATCGGTGGCAGTGGTGGTA	GTTGTTGCTGCGGCTTAGTG
VcWRKY21	TGAGTGATGTGGATGTGTTGGA	GGGATGCTGGGTGTTCTTGA
VcWRKY22	AAGCAGAGAAGACGACAGCA	ACTGAGTTGCTGCTTCCTCT
VcWRKY23	GCAGCAACTCAGTGAGTCAC	CGTAGAAGAGCATAATCCACC
VcWRKY24	GATGCATTTTCTCCCGAGCTT	TACCTAGGCCACTGGAGATGCT
VcWRKY25	CAGCGTTTACCTCCGCTACCT	ACGGGCTCCTTCCTCTCATT
VcWRKY26	AAGCAACGGAGAGGGTGTTA	CTCGGTTCTCTGGACCTGTT
VcWRKY27	AAGCCAAGGATGTCCGGTTA	TTCCCTCGTAGGTCGTGATCA
VcWRKY28	CAGGCCACCAATTCAAATGG	CTTTGGGAATCTGCAGACTGAATA
VcWRKY29	TTGGTGAGGAGGATTTTGATCA	CTTCACCTCGCGATCGTTTT
VcWRKY30	AATTCTGGATTGGGTCATGCA	TTGTCGAGCAGGATGTCTTGA
VcWRKY31	CGGATCCAAAACAGGCACA	TTCATTGCTTGGTCCACTGC
VcWRKY32	ACTACCGTTGCACTACACCA	AGATGAAGCTCCACCACCAA
VcWRKY33	ACCCTTCAATGTTCCTCCCA	CTCCCATGTTTGTCGACGTC
VcWRKY34	CACCTCCTTCCCCAGTTTCT	CAGTTGGTTTGATCCCACGG
VcWRKY35	CAACAGCACTTTCGTCGGAA	GCCACGTCGTTGATTACTCC
VcWRKY36	CGCTTTCCAGACAAGAACCC	CCTTCATCTTTGGACTGGCG
VcWRKY37	TCAGTGCCAATCAGAGACGT	ATCAGTAGCATGGTGGGGTC
VcWRKY38	GGAACTCAACACTTGGCCAG	GCTTGTGACATGTGCTGGAA
VcWRKY39	TTCTGTTTCCGGTGATGGGA	TCATCCATGGGCCCTTCAAT
VcWRKY40	CCGAAAACAAGTGGAGCGAA	GCGGAGATGAAGGTTTGGTG
VcWRKY41	TCACTTTGGACCTGGACGAA	TGATTGAGGTGAGAGCCGTT
VcWRKY42	AGTACGGACAGAAGGCAGTC	GCAGGAAGGAGGAAGAAGGT
VcWRKY44	CATCGGCGGTTGAAAGAGAG	CCTGCTGCGAAATCTCATCC
VcWRKY45	TATCCCGCCACTCACTTGTT	AGCCTGATCTGCCCTTAGAG
VcWRKY46	AAAGAGTCCCCTGATGGTGG	TTTCACCGTGCATTTCTGGG
VcWRKY47	ACTTCTCCACGAGCTTGACA	GCCTCTTCATCTGCCTCTCA
VcWRKY48	CCGAGGGTATGAGCTAGCAA	AGTTCTGAAGCCTCACTCCG
VcWRKY49	AAAGATGCCACACCACAACC	GGAGCTGCCTTTGTGTCAAA
VcWRKY50	CCAGATGTCTCAACCGCTTG	GATGATGAGCTCCTCCACCA
VcWRKY51	AGAGGGAGAGAGAGCCAAGA	GCATGAGTTGGCTGAGATGG
VcWRKY52	CACACAGAAATGTCCAGGGC	CTCAGGCCCGTTTGAAAGTC
VcWRKY53	GCCCGTCTCTCCATCTAGTC	GAGTCCACCGAGATAGCGAA
VcWRKY54	AGGATCTGTTCGGAAAGCCA	TGTAACAACCCCTCCGATCC
VcWRKY55	TTCTCCCGTACCCACAGAAC	CGAAATCCCTACCGTACCGA
VcWRKY56	GGTGCAAAGGAGTGTGGAAG	TGGTATAGGTTCGGCTGGAG
VcWRKY57	TGAAGGAGAGCACAACCACT	GACATATCAATTCCGGGCCG
