# Supplementary material for: Genome-wide identification of the WRKY gene family in blueberry (Vaccinium spp.) and expression analysis under abiotic stress
Source: Front Plant Sci. 2024 Aug 15;15:1447749. doi: 10.3389/fpls.2024.1447749 (PMC11358086; doi:10.3389/fpls.2024.1447749)
Supplement: Supplementary file 1 [file DataSheet1.zip › Supplementary material/Table S2.XLSX]

## Sheet: Sheet1
Table S2. Primers were used to clone VcWRKYs CDS sequence
Primer name	Primer sequence (5’ to 3’)
VcWRKY13-F	ATGCTCTCAGGGGATATTC
VcWRKY13-R	TCAGTATAGCAACGACTCG
VcWRKY25-F	ATGGCCGTCGAGCTAATG
VcWRKY25-R	GTTTTAAGATGATTCGAGGAC
