# Supplementary material for: Genome-wide identification of the WRKY gene family in blueberry (Vaccinium spp.) and expression analysis under abiotic stress
Source: Front Plant Sci. 2024 Aug 15;15:1447749. doi: 10.3389/fpls.2024.1447749 (PMC11358086; doi:10.3389/fpls.2024.1447749)
Supplement: Supplementary file 1 [file DataSheet1.zip › Supplementary material/Table S3.XLSX]

## Sheet: Sheet1
Table S3. Primers used to amplify CDS of VcWRKYs for subcellular localization
Primer name	Primer sequence (5’ to 3’)
VcWRKY13-PGDG-F	TCTCTCTACAAGATCTCGAGATGGCCGTCGAGCTAATG
VcWRKY13-PGDG-R	CCCTTGCTCACCATGTCGACAGATGATTCGAGGACGAGGG
VcWRKY25-PGDG-F	ATGCTCTCAGGGGATATTCATGCTCTCAGGGGATATTC
VcWRKY25-PGDG-R	ATGCTCTCAGGGGATATTCATGCTCTCAGGGGATATTC
