# Supplementary material for: Genome-wide identification of the WRKY gene family in blueberry (Vaccinium spp.) and expression analysis under abiotic stress
Source: Front Plant Sci. 2024 Aug 15;15:1447749. doi: 10.3389/fpls.2024.1447749 (PMC11358086; doi:10.3389/fpls.2024.1447749)
Supplement: Supplementary file 1 [file DataSheet1.zip › Supplementary material/Table S4.XLSX]

## Sheet: Sheet2
Table S4. WRKY gene family information in blueberry
Gene name	Group	Chr	Protein length(aa)	MW(kDa)	pI	I.index	A.index	GRAVY	Subcellular Localization
VcWRKY1	Ⅰ	Chr1	688	74.61	5.75	59.09	50.65	-0.808	Nuclear
VcWRKY2	Ⅱc	Chr5	338	37.76	5.84	61.88	47.84	-0.853	Nuclear
VcWRKY3	Ⅰ	Chr5	488	52.83	8.76	45.47	63.73	-0.787	Nuclear
VcWRKY4	Ⅰ	Chr6	721	77.5	6.37	47.68	58.86	-0.741	Nuclear
VcWRKY5	Ⅰ	Chr6	481	52.47	6.58	54.56	58.96	-0.984	Nuclear
VcWRKY6	Ⅰ	Chr8	567	61.93	6.77	50.51	55.19	-0.757	Nuclear
VcWRKY7	Ⅱb	Chr8	527	57.5	6.78	45.29	63.21	-0.691	Nuclear
VcWRKY8	Ⅰ	Chr13	532	58.63	7.22	53.04	60.49	-0.734	Nuclear
VcWRKY9	Ⅰ	Chr14	533	57.71	6.45	56.56	55.1	-0.784	Nuclear
VcWRKY10	Ⅱd	Chr15	353	39.76	9.67	51.12	66.54	-0.76	Nuclear
VcWRKY11	Ⅱe	Chr22	320	35.51	5.18	60.73	51.19	-0.803	Nuclear
VcWRKY12	Ⅱe	Chr22	322	35.62	5.5	61.19	49.07	-0.823	Nuclear
VcWRKY13	Ⅰ	Chr24	841	92.28	9.16	60.41	54.46	-0.784	Nuclear
VcWRKY14	Ⅱb	Chr24	585	63.58	6.26	49.5	59.74	-0.689	Nuclear
VcWRKY15	Ⅰ	Chr25	537	58.12	6.51	59.04	54.17	-0.797	Nuclear
VcWRKY16	Ⅱb	Chr30	559	60.67	6.85	47.47	63.02	-0.651	Nuclear
VcWRKY17	Ⅰ	Chr32	531	58.51	7.2	53.65	61.88	-0.711	Nuclear
VcWRKY18	Ⅱc	Chr35	317	35.38	5.67	71.79	45.55	-0.978	Nuclear
VcWRKY19	Ⅱa	Chr35	339	37.42	8.11	50.84	65.31	-0.709	Nuclear
VcWRKY20	Ⅱb	Chr37	524	56.82	6.43	44.61	59.89	-0.696	Nuclear
VcWRKY21	Ⅱc	Chr37	281	31.8	6.14	52.38	53.45	-0.77	Nuclear
VcWRKY22	Ⅱe	Chr6	343	38.5	4.72	69.62	61.66	-1.001	Nuclear
VcWRKY23	Ⅱe	Chr38	533	59.09	5.48	57.19	60.73	-0.853	Nuclear
VcWRKY24	Ⅱd	Chr38	368	41.22	7.68	43.17	83.18	-0.433	Nuclear
VcWRKY25	Ⅱd	Chr41	348	38.09	9.72	44.88	62.21	-0.623	Nuclear
VcWRKY26	Ⅲ	Chr34	330	36.85	6.04	63.88	63.48	-0.732	Nuclear
VcWRKY27	Ⅰ	Chr43	546	60.3	8.43	53.91	42.71	-0.998	Nuclear
VcWRKY28	Ⅰ	Chr43	547	60.33	8.43	54.6	42.63	-0.998	Nuclear
VcWRKY29	Ⅰ	Chr45	554	61.73	6.66	61.79	41.01	-0.965	Nuclear
VcWRKY30	Ⅱd	Chr46	339	38.18	9.77	57.33	65.28	-0.783	Nuclear
VcWRKY31	Ⅱb	Chr2	517	56.59	5.26	49.21	56.87	-0.855	Nuclear
VcWRKY32	Ⅱc	Chr4	354	39.31	5.45	58.59	50.42	-0.766	Nuclear
VcWRKY33	Ⅱc	Chr4	187	21.43	9.42	36.12	47.91	-1.045	Nuclear
VcWRKY34	Ⅰ	Chr46	402	43.86	5.29	52.29	48.33	-1.027	Nuclear
VcWRKY35	Ⅱd	Chr7	325	35.5	9.54	35.31	61.2	-0.759	Nuclear
VcWRKY36	Ⅱc	Chr7	172	19.75	9.57	39.54	53.78	-0.916	Nuclear
VcWRKY37	Ⅱd	Chr9	287	31.97	5.25	63.13	58.71	-0.799	Nuclear
VcWRKY38	Ⅱe	Chr10	296	33.02	5.18	57.27	63.24	-0.777	Nuclear
VcWRKY39	Ⅲ	Chr43	449	51.03	6.12	52.19	55.17	-0.738	Nuclear
VcWRKY40	Ⅱe	Chr12	342	37.46	5.35	66.14	49.33	-0.827	Nuclear
VcWRKY41	Ⅱb	Chr13	417	45.28	8.76	36.15	68.13	-0.6	Nuclear
VcWRKY42	Ⅱc	Chr14	333	37.29	6.54	67.64	41.32	-1.046	Nuclear
VcWRKY43	Ⅱd	Chr15	284	32.56	4.42	81.24	44.61	-1.274	Nuclear
VcWRKY44	Ⅱb	Chr16	580	63.41	6.23	49.32	58.91	-0.816	Nuclear
VcWRKY45	Ⅱa	Chr17	353	38.95	6.68	44.92	69.6	-0.619	Nuclear
VcWRKY46	Ⅱc	Chr19	317	35.17	6.4	66.9	49.24	-0.856	Nuclear
VcWRKY47	Ⅱe	Chr19	484	52.79	5.61	53.6	50.99	-0.871	Nuclear
VcWRKY48	Ⅲ	Chr22	320	36	4.97	39.49	67.34	-0.603	Nuclear
VcWRKY49	Ⅱc	Chr22	201	23.14	9.08	45.35	57.71	-0.935	Nuclear
VcWRKY50	Ⅱc	Chr22	235	26.1	7.13	52.89	41.87	-0.96	Nuclear
VcWRKY51	Ⅱc	Chr24	377	41.83	6.74	65.46	61.8	-0.7	Nuclear
VcWRKY52	Ⅲ	Chr26	381	41.94	6.01	57.05	51.21	-0.772	Nuclear
VcWRKY53	Ⅱe	Chr29	347	37.84	5.39	62.88	60.72	-0.754	Nuclear
VcWRKY54	Ⅲ	Chr29	307	34.38	6.18	56.37	60.94	-0.725	Nuclear
VcWRKY55	Ⅲ	Chr29	347	37.03	6.25	60.04	58.79	-0.529	Nuclear
VcWRKY56	Ⅱa	Chr44	247	27.3	8.87	45.66	72.23	-0.702	Nuclear
VcWRKY57	Ⅱa	Chr44	317	35.56	5.39	56.96	71.32	-0.727	Nuclear
MW=molecular weight; pI=isoelectric point; GRAVY=Grand Average of Hydropathicity; I.index=instability index; A.index=Aliphatic Index.
