# Supplementary material for: Genome-wide identification of the WRKY gene family in blueberry (Vaccinium spp.) and expression analysis under abiotic stress
Source: Front Plant Sci. 2024 Aug 15;15:1447749. doi: 10.3389/fpls.2024.1447749 (PMC11358086; doi:10.3389/fpls.2024.1447749)
Supplement: Supplementary file 1 [file DataSheet1.zip › Supplementary material/Table S5.XLSX]

## Sheet: Sheet1
Table S5. The CDS and protein sequences of VcWRKY genes
CDS sequences
>VcWRKY1
ATGGGTGGGTTTGATGACCATGTTGCTATGATGGGAGATTGGATGCCCCC TAATCCAAGCCCCAGAGCTTTTTTCTCTGCCGCGTGGGGTGATGATATCA GCTCAAAATCAATTTCAGAATCTCCAGCAGAAAACAATACCGACGACAAG GATTGGATGCGAATTGGTGGAGCCGGCGATCAATCCACTAAATTAAATCC GTTTCCTGACCAGAAAATGAACTCACGCGGAGGTCTTTTGGAACGTATGG CAGCCAGAGCTGGGTTTAATGCTCCAAGGTTGAACACAGAAAGCATCAGA CCTGCTGACCTGTCACTTAACCCAGATGTTCGGTCTCCTTACCTCACAAT ACCACCTGGTCTCAGTCCTACAACCCTGCTAGAATCTCCAGT…
>VcWRKY2
ATGGAGAAGAAAGAAGATCAGGTGATCAAGACTGATAACCCGATGGCAAA TTCGATGTTTTCCGAGCAGATTCCGACGAGTTTCGCGTCGTCGGGAATCT TCGACATGCCATGTGAGTTGGAGGGAGAAAAGGGTGGTGTTGGTGGCGGT GGTTCTTTAGGGTTTGTGGATATGTTGGGTATCCAAGACTATTTTTGCAA TCCATCTTTATTCGATATGTTCCAAACACCGCTGCCGCCTCCGCCGCCAC AACAACTGATTCCGTCGCCGTCTGTACAAGAGTTGTCGGAGGTGGTGAAT ACTCCGGCTACGCCGAATTCGCTGTCGGTGTCTTCGTCGTCGGCCGAAGC CGGAAATGATGAAAAAGAGTCTAAAACAACAGTGGAAGGAGA…
>VcWRKY3
ATGGCTGGTAAACGAGATTTAATGGATTCTCTTCTTTCTGAAGTGACTTA CAAAATGGAGGTTAATGAGGCAGAGAGGATTGTTATAGCTAAACCGGTTC CTTCAAGACCTACTTGTTCCAATTTTCGGTCCTTCTCAGAGCTCCTTGCT GGTGCCATTGATTCCTCTCCCTCTAATGAAAGCTCCAAAATTGCAGTCAC TGCCATTAGACCAAAGACTTTGAGGCTCAAGCCGATGGCAAATCATGTTC TAGGTGGGACAGTTTCTTCCCAGGCTGAGCTATCTGGAGCTGCTGCGGTT TGTTGCCCATCTGATAAGGTTTCAAATTCAGATGGAAAACCCACAGTTGT ATATAAACCCTTGGCAAAGGTTGTATCAAAGACGACATTCTC…
>VcWRKY4
ATGGGTGTGTTTGATGACAATGTTGCTATTATAGGAGACTGGGTGCCTCC TCCTAGTCCAGGCACAAGAGCTCTCCTCTCAGGACTGTTGGGTGATGAAT TCAGCACAAGATTGACTTCGAAACCTTCTATTGACAACAAAAGTGGGGGG ATCTTTCCATGCTCTCAAGAGCAAATCAAATCACGGAAAACGGATGACAA GGATCAATTGACCAATTCAAGTTCATTTTCGGAGCAGAAAATGAATTCGA GTGGAGGCCTTTTGGAAAGGATGGCTGCTAGAGCTGGGTTTAATGCTCCA AGATTGAATACAGAAAGCATTAGACTAGCTAACCTATCTCAGAATCCTGA TGTTCGGTCTCCTTATCTTACAATTCCGCCTGGTCTCAGTCC…
>VcWRKY5
ATGGTTACTTTAGGGGAACCAGTCGAAGATGAAGTTGCTTCTGATAAATC ACAGCAGAGAAAGATCCTAGACTCTGGATACCATGAGCTACAATCCAATC AAGAAGGAAATGCTGTTTCTATGCCTTCTGAGAAAGAAATGGGTGAATCA CAAAAGACCAGACGCGGTACTGAGCTCTCTGCATCAAGATGCAATGAAGA TGGAAACAATCTGTCGACAATATCTGAGAAAGCGTTGAATGGTGTGGAGC AGATAAAGAGCTCTGATAGTGCCAGCAGAGATCAGACATCTCAATCCAGT CAAGAAGGACTGCTGTCTGTAATACCTGTGAGAGCATTGCCGAGACAGAG CCCTGATACTAGTCCTAGTGGAGATCAAACCTCTGTAGCCAA…
>VcWRKY6
ATGGACGACTCTCAGTCACAATCCGACGTCGGATCGAGCTCGGCGAGGTA CAAGCTCATGTCGCCGGCGAAGCTCCCGATCTCCAGATCCCCTTGCATCA CGATTCCACCCGGTCTCAGTCCGACGTCGTTTCTCGAGTCTCCTGTTCTC CTCTCCAATATGAAGGCAGAGCCTTCTCCAACTACAGGTTCATATTTTAG GCCTCAGTTGATGCAGTTCTCTGGCAGTTCCCCTGGTTTCTCATTTGCTG CTAATTCCTCAACTAGTACTACCATCGATGAAAGTAAAACCGTTGGTTTT GAGTTCAAACCCCATGCTGGATCTGATTTTTCGAGATTACCAGCAGTGAC GCACATGACTACAGGCATGAACACTCAGACAAGTGAAGCATT…
>VcWRKY7
ATGGCCAAAGGAAGTGGACTCTCCATTGATACAGATCGGATCGGATTCTT CCTTCACCACCCAACCGTGATCAATTCATTTCCCGACAACCGCTACCACC ACCACCGCCACCACCACCCGAAGCTGAAGCTTGAACCTATGGAAGCTACC CATGAAGTGCCCAATACTATTCAATTCCCAGTCAACCTAAACTGCACCAC CACCCACGATGATCCTCCACCGTCCGACGACAAACGAAGGGTCCTCGGCG AGATGGATTTCTTCGCTGATAAGAAACAAGGCGGCAGCTCTCATGCGGCT GCCGCCTCGGTCCACGGTGATTCGGATAAGAAGGGCTTGGATGTCAACGT GAATACTGGACTGCGGCTTCTGACTGTTAACACCAGTAGTGA…
>VcWRKY8
ATGGCGAAGACGGACGGAGCTCAACGGCCGACAATTACGCTCCCACCACG GACCTCAATCGATACCCTTTTCACCGGTTTGAGCCCCGGCCCACTGACCC TCGTCTCGAATTTCTTCTCGGACAACTACCCAGACTCCGACTGCCGCTCT TTCTCTCAGCTGCTCGCCGGCGCCATGGCTTCTCCGGTCGCCGGGGCCGG TAGTCCCAAGTTACCCACCCTGTTACCCGGTAATCCGGTCAAGGAAGAAG CGAATACTGGAAGTGGAGGTGGTTGTGGAGAGAAATTAGGGTTTAAACAG AACAGACCGGTGAATTTGGTGGTTGGGAGTAGTTCGAATGCTCATCCTGT GTTTATGATTCCTCCTGGGTTGAGCCCTTCTGGGTTTCTTAA…
>VcWRKY9
ATGGCTAAGAACGACGAAGGGTCATCATTTTCATCATCATCATCGTCAGC GGCACCTCTCCTCCGGCCAACGATCACCCTCCCCTCTCGTAATTCAATCG AGAGCCTCTTCTCCGGTGTCGGGTCGGGTGTCGGGTCGGGCGCCAGCCCA GGTCCGATGACCCTCGTATCCAGCTTCTTCGCCGATAACGATCCCGATTC CGATTGCCGCTCTTTCTCCCAGCTCCTCGCCGGCGCAATCTCCGTCGACG GCCGTAAACCTAGCTTCCCACCTCCGTCGACGGCGGCTGAGGAGGGTTCT TCGGATAAGGATAGGGATTTCCGGTTCAAGGTCAGCCGGCCTGAGCAATT GGCGGTTTCTCAGTCGGCGGCGATGTTTACGGTTCCGGCAGG…
>VcWRKY10
ATGGAGGAGGTTGAAGAAGCTAATAGAGCAGCGGTAGAGTGTAGCCATAG AGTTCTCAAGCTGTTATCTCAGCCCCCAAAAGATCAGATTCAGCTTAGGG ATTTAATGGTAGAAACAGGGGAGGCTGTATTCAGGTTTAAGAGAGTTGTT TCACTTCTCAATACTGGATTGGGTCATGCTAGAGTAAGAAAGGTCAAGAA ATCTCAAAACCCTTTCCCCCCAAGCCTCCTCTTAGAAAACCCAATTTGCA AAACAACAGATCATCAACCAAAACCTATTCAGTTTCTACAGCAGAGGACT TCCCTCGAAAACCCGTTTCAAGATATGATGGGTTCAAGTGTTAAAAGCTC TCTTACATTGGCAACCCCGTGTATGGATAACGAGAAAAACCC…
>VcWRKY11
ATGGCGGATGACTGGGATCTACAAGCGGTGGTCAGAAGCTGCTCAGCCTC CACTGCCTCCTCCTCTTCCACCGCCACCGCATCTAGCTTTCTACCACAGG AAGATGACCAATTCCTGTTTTTTCCAGATCCATGTGAACCAAAAAGTAGG GAGAGAGTTGAAGAGTTACATGATCTGTTCAACCCTTTTTTTCCGCAATT TCAAACCCTAACACCTCAAATCGACACACCCATCTCACCTTTCTCTGTTC TTGGCGGATTACAAGATCTATCACCGCCACCACCACCACAACAACAAAGG CAACAAGAAAAGCAGAAACCGAAACAACCACATCACAAGCAGTCTTTTAC TGGTTCTATAGCTTTTTCTACTAACCCAACCCCAAGGTCCAA…
>VcWRKY12
ATGGCGGATGATTGGGATCTTCAAGCGGTGGTCAGAAGCTGCTCAGCCGC CGCTTCCTCCTCCTCTTCCACCGCCACCGCCGCATCTAGCTTTCTACCAC AAGATGACCAATTCCTGTTTTTTCCAGATCCATGTGAACCAACAAGTAGT GAGAGAGTTGAAGAGTTACATGATCTGTTCACCCCCTTTTTCCCCCAATT TCAAACCCTAACACCTCAAAACAACACACCCATCTCACCTCTCTCTGTTC TAGGCGGATTACAAGATCTATCACCGCCACCACCGCCGCCACAACATCAA CAAAGGCAGCAAGAAAAGCTGAAACCGAAACAACCACATCACAAGCATTC TTTTACTGGTTCTAGAGCTTTTGCTACTAACCCAACCCCAAG…
>VcWRKY13
ATGCTCTCAGGGGATATTCCGCCAAATCAAACCATATACATCAAGAATCT CAACGAGAAGAGATCTCTTTATGCCCTGTTCTCGCAGTATGGTAGGATTT TGGACCTTGTTGCCCTCAAAACAGCCAAGCTTCGCGGACAAGCATGGGTT GCATTCAGTGAAGTGACAGCTGCGAGTAATGCAGTTCGACAGATGCAGAA CTTTCCATTTTACGATAAACCTATGCGTATACAATATGCCAAAACAAAGT CAGATGTTGTCGCTAAAGAAGATGGTACCTATGTCCCAAGAGATAAGAAA AAGAAGCAAGAGGAAAAAGCTGAGAGGAGGAGACGTTCTGAACAAACACC GCAAACGGCAGCTGCCAATGGTACAAGAGCTGAGAGTAATGG…
>VcWRKY14
ATGGACAGAGGATGGGGTATATCAGTTGAATCCGAACCAGTTAATTTCTT TGCGAACAAATCCTCCACCTTGAATTTGAGTACTCCGAGATTGAACCGTT CTAGAACAGGTAGTATGTTTCCGGTGAATCTTAACCGGAGAGAAGACCAA CCTGCTCTTCCTCAACCGTCCGAAGCCGAGAATCAGCATCGGACGGTTAT CGGAGAGGTCGACTTCTTCTCCGATCACAAGAGAAAGTCAGATGATCATG GTATGGATAATCCCAAGACGACTAGTGTTACTGTCAAAAAGGAAATCTCA CACGAGACCGCTCCCAGAAATGATTTGGATGTAATCAATACTGGTTTGCA TCTTCGTACCACTAACACCGGAAGTGATCAGTCGACGGTGGA…
>VcWRKY15
ATGGCTAAGAACGACGAAGGGTCATCATTTTCATCATCATCATCGTCGGC TCCTCTCCTCCGCCCGACGATCAGCCTCCCCTCTCGTAATTCAATCGAGA GCCTCTTCTCGGGTGTCGGGCCGGGCGCCAGCCCTGGCCCGATGACCCTC GTATCCAGCTTCTTCGCCGATAACGATCCCGATTCCGATTGCCGCTCCTT CTCCCAGCTCCTCGCAGGCGCCATCTCCTCCCCCGCAGCCGCAGCCGCCG CCGCCGTCCACGGCCGTAAGCCTAGCTTCCCTCCTCCGTCGACGGCGGCT GAGGAGGATTCTTCGGATAAGGATAGAGATTTCCGGTTCAAGGTCAGCCG GCCTGAGCAATTGGCGGTTTCTCAGTCGGCGGCGATGTTTAC…
>VcWRKY16
ATGGAGGCTGCTTTAGGAAAATCTGGTGAAGTAGTGAAGGAAGAAAAAAG GGTTGAACCAAGCGGCGATGAGCAAGGCTACAAGGAAGGGAATTTCCTTT TTAAGGAGATTAAGCATGAATCTACCAAAGCCGAAATGGGTGAGGTGAGG GAAGAAAACCACAGACTAAAGATGCATTTAAATCGGATTATGAAGGACTA CCAGACCCTACAGATGCAATTCGACAACATTGTTAAGCAAGAGGCTAAGG AATCACCAATCATATCCCACACTCAAGAAGCAATTGACGAACCGGAGCTC ATTTCTCTGAGTCTTGGGAGAAGTACTTCAAGTGAGCCAAGAAAGGATCA AAATCCTAGAAAACTCAAGGAGGATCAAGAAGAAAATGATGA…
>VcWRKY17
ATGGCGAAGACGGACGGAGCTCAACGGCCGACAATTACGCTCCCACCACG GACCTCAATCGATACCCTTTTCACCGGTTTGAGCCCCGGCCCACTGACCC TCGTCTCGAATTTCTTCTCCGACAACTACCCAGACTCCGACTGCCGCTCT TTCTCTCAGCTGCTCGCCGGCGCCATGGCTTCTCCGGTCGCCGGGGCCGG TAGCCCCAAGTTACCCACCTTGTTACCAGGTAATCCGGTCAAAGAAGAAG CGAATACTGGAAGTGGAGGTGGTGGGGAGAAATTAGGGTTTAAGCAGAAT AGGCCGGTGAATTTGGTGGTTGGGAGTAGTTCGAATGCTCCTTCTGTGTT TATGATTCCTCCTGGGTTGAGCCCTTCTGGGTTTCTTAACTC…
>VcWRKY18
ATGGATAACGACGACGATAAGGAAAGAGTCATCGATCCAGGAATCACCGA GTCGAGCTGGACGTCGACGTTCGGCCAGCTCGACTCGGAGAGCGTCTACT TCTTCGGAAACGACAGAGAGAGCACTATACTGACGGAATTCGGGTGGAAT TTCCGTCCTCCCGATCAGGCGACGGAAGGGAGCGGCTCTAGTTACGCCGG GATTAATCGGATCGGCATGGATGAGGAGGAGGAGGAGGAGGAAGAGGAGG GGCCGACTGTGACGGCTGCGGCGGCGAATCCGTCGGTGTCTTCTAGCTCG ACGGAGGATATGCCGGAGAAGTCGACGGCGTCAGGCAGTACTGGCAAATC CCAGCAACAGCAGGAGACATCGAGCAAAGTAAAAAAGAAGGG…
>VcWRKY19
ATGGAATATGTCAGTTTAGTTGACACTTCATTGGATCTTAATTCCAATCC TCTGAGATTCATCGAAGAAGCTCCGAAGAAAGAGGTCCAAAGCAATTTCA TTCAGCTGGAAAGGAAGGTCCCCGTGAAAGAGGAGATTCAGAGTACTAGT GCTCTAGTAGAGGAATTGAACAGAGTGAATGCAGAAAACAAGAGGCTGAC AGAAATGTTGACAGTGTTGTGTGAGAATTACAATGTTTTGAGAAGCCAAT TGATGGAATACATGAGCAAAAATGCTCCCCCGGAGGAGGAAGAGCAACCA CCGGCGGTGTCGAGGAAGAGGAAAGCGGAGAGCACTGCTGTCGCTTCCAC CACCACCACCACCACCACCACCACCAACAATATTGGTATCAA…
>VcWRKY20
ATGGCCAACAGAAGTGGACTCTCTATTAACTCAGATCGGATCGGATTCTT CCTCCGCCAAGAACCAACAGTCATCATCAATTCACTGCCTGAATTCAACC ACCACCACTACCCCCACCACCCTCCTCCAAAGCTGAAGCTTGAACCCATG GAAGCCGCCAGAAATCAGGACTTTTCCGATGACAAACGGACGGTGACCAT CAGCGAGATGGACTTCTTCGCCGATAACAAACGCGACGAGTCCAAGCACG CCTCTTCCGATCATGAAAAAGTGGACGTGAAAGAATCCGATTTTGCCGTC AATACTGGACTGCACCTTCTGACTGGTAACACCACCAGTGATCAATCAAT GGTGGACGATGGAATTTCCCCCAATTCTGACGATAAAAGAGC…
>VcWRKY21
ATGTCCAGCAGTGCTGCATCTCAAGCCATGTTTGTAAACCAAGGATTAAT ATATGATCCTGATCAGGCTCATGACGATCACCAGATGATGACCATGTCCA CCACACAGATGGGTTTCTTTTCTTTTCCTCCAAACATGTCCTTACTATTC CCTCTTCCAAACATACTACCCATAACAAATACCTCTGATCATCAGTCTCT CAAAACCCTAATTTCTGCTACAAGTGCTGCAAACCCTTCATTTTTTACAC CAGATGATGATGATGATGGTGATGATGATGATCAAACCCTCCTCCTCTCA ACAAAGCAAAGATACTCAGAAGAAGATCATATCGTTAAATCAGGTGATTT TAAGTTTGGAGCTGGAGGACCCCAACTTTCATTGCAAAGATC…
>VcWRKY22
ATGGACGAGAGTAAGCAGACTCTCAAAGAAGAAGCAGAGAAGACGACAGC AGATGTTGAAGAAGAAGAAGAAGAAGAAGAGGAAGAAGACGACGAAGAAG AAGAATTGGACGAAGTTGATGACGACGAGGATGACGATGACGGCGGTGGA TGCGAATTTCGCGTCGAGCAGAGGAAGCAGCAACTCAGTGAGTCACCGAA AACTCAAGCGCGAGTGAAATCTGAAACCCTAGCCGTGGCTTCGGTTTCAG AGAATGATTTTAAATCGTATTTTGCTGCTTCTTCTCACCTTCTCTCAGAG GTGCCGGTGGATTATGCTCTTCTACGCCCGCTGGAGTCGCCTAATTTCAA GGATCAAGTTGGGAAGTCCCACCAACAAGCTTTGGTAAGTGT…
>VcWRKY23
ATGGACGAGAGTAAGCAGACTCTCAAAGAAGAAGCAGAGAAGACGACAGC AGATGTTGAAGAAGAAGAAGAAGAAGAAGAGGAAGAAGACGACGAAGAAG AAGAATTGGACGAAGTTGATGACGACGAGGATGACGATGACGGCGGTGGA TGCGAATTTCGCGTCGAGCAGAGGAAGCAGCAACTCAGTGAGTCACCGAA AACTCAAGCGCGAGTGAAATCTGAAACCCTAGCCGTGGCTTCGGTTTCAG AGAATGATTTTAAATCGTATTTTGCTGCTTCTTCTCACCTTCTCTCAGAG GTGCCGGTGGATTATGCTCTTCTACGCCCGCTGGAGTCGCCTAATTTCAA GGATCAAGTTGGGAAGTCCCACCAACAAGCTTTGGTAAGTGT…
>VcWRKY24
ATGAAGCCGGGGAGAGGAGAGAGAGGGTTCCGGATTTCTTCATCAAGAAC ATTTCATCTTCTTTTTTTGCCTGATAAACAGATTTTATGCGTGCCAGATC CGAAGTCAAAGGGAGAGGAAGATCCGAAGTCAAAGGGAGAGGAAGGTTCA GAAGGAGGTGTACTGTCCATGGAGAAATTGGTAGTCACAGAAGGACAGGA TTTATTTCCACAAGATATGGAATCCTTGACAGAAGATTTATCGGATTTAT TTCCACAAGATGAGGAATCCTTGACAGAAGATTTATCTGGTACTAATATG CACACTTTGCCACAATATATTTTCGGATTAGTAGCACTCCAAAAATTGTT ATTGAGAAACTGTGAGATTCTCATGATGGAATTACCACCGGA…
>VcWRKY25
ATGGCCGTCGAGCTAATGAGCAGTTACAGGGACGGCAGCTTCGGAGCCAA CACGGAAGAAATCGCGGCCAAGGAGGCCGCTGTCGCCGGTTTCCAGAGCG TCGAGAAACTAATCCGAATCCTCTCACACCAAAACAACAACCACCACCAA CAGAAAACAATCTCAACAGATCCCGACCTCGTCGATTACAGAGCCGTCGC CGATGTCGCCGTCAACAAGTTCAAGAAGTTCATCTCTCTACTCGACCGGT CCAGAACCGGTCACGCCCGCTTCCGACGTGGCCCTATGAATCAGCCGCAG AGAACCGTTGAGCCGGAGGAAACCGTTCGATCGGCGAGTACTAATCGGAC GCCGGAGGATAAACCGGTTCCTCCTAGGGTTTACTGTCCGAC…
>VcWRKY26
ATGGACTCCTCCTCTTCGCCGGAAAACTTATTCGGTGGTGATCGGAACCA GAAACTTCTCCAGGGGCTGATTCAGGGTCTTGAATCAGTGAATCAGCTCC GAAACATCATCGGACGGCCCGTCGGCGATGACAAATCGTCGGTGGCCGCC GATCTTGCTATGAGAGTCTCAGAATCGCTTGCGGAATCTATTTCCATAGT GAAGCGCTGCCCGATTGAGGAGGTTTTCGATAAAATTCAGGTCAATTCGC CTCACGGCGGCCTCAAGTCCGAGGATTCCGACGGGAGTTGCAAGAGTACA TCGATGTTGAAGCAACGGAGAGGGTGTTACAAGAGAAGCAGAAGGACTAC CCAAACATGGACAACCACCACCTCTAATCTGATCGATGATGG…
>VcWRKY27
ATGGCCTCTTACCAAATCACACCACCAACAAACTATTCTTCTTTCTCCAA AACCCAATTCATGTCGTCCCCAAACACCTCCTTCACCGACCTCCTCGCCG GAGACTACCCTTCCGCCACCGCTACCGCTGCGAGTCGTGGACTTTCCGAC CGTATCGCCGAGAGAACTGGCTCCGGCGTGCCCAAATTCAAGTCAATTCC ACCGCCTTCGATGCCGCCTGTCTCCCCCCATGCCATCTCTCCTTCCTTCT TCAACTTCTCTCCTGGGTTTAACCTCTCGGAGTTCTTGGACTCTCCACTC GTACCTTCTTCCAACACTCTACCGTCTCCAACAACTGGGTCTTTTCCAGG TCAGGCCTTCAATTGGAAGAGCAATTCCAACAACCATGAGCA…
>VcWRKY28
ATGGCCTCTTACCAAATCCCACCACCAACAAACTATTCTTCTTTCTCCAA AACCCAATTCATGTCGTCCCCAAACACCTCCTTCACCGACCTCCTCGCCG GAGACTACACCTCCGCCACAGCTACCGCTGCGAGTCGTGGACTTTCCGAC CGTATCGCCGAGAGAACTGGCTCCGGCGTGCCCAAATTCAAGTCAATTCC ACCGCCTTCGATGCCGCCTGTCTCCCCCCATGCCATCTCTCCTTCCTTCT TCAACTTCTCTCCTGGGTTTAACCTCTCGGAGTTCTTGGACTCTCCACTC CTACCTTCTTCCAACACTCTACCGTCTCCAACAACTGGGTCTTTTCCAGG TCAGGCCTTCAATTGGAAGAGCAATTCCAACAACCAGGAGCA…
>VcWRKY29
ATGGCATCTGCAGGAGGGAATTCGAATTTTCCAACACAATTCTTCATGAG TAATACTGGCTGCAGCAGTACTTCTTTCAGTGATCTTCTTGGGGAGAACT CCAGCAACATGTATGATCAGCAAGGCCAATTCCAAGAACAAAGAAGCAGT AGTAAAACAAGAGTGGGCATGAGAAATGATGTGATTCCCATGATTTCTCC TCCTCCAGTTTCTCCTTCTTCTTATCTTTCCTTCCCTTCTTCTGGTTTAA GCCCAAGTTGGCTCTTGGACTCCCCTGCTTTCCTCTCCACTTCCAATGCT CTCCCATCTCCAACAACTGGAACCTTTGCTGGTCTAAATTTCAAGGAGGA CAGAAGCTATTCTGATTTCTCATTCCTACCATCCCAAACAAG…
>VcWRKY30
ATGGAGGAAATTGAAGAAGCTAACAGAAAAGCAGTAGAGTGTAGCTATAG AGTTCTTAGACTCTTATCTCAGCCCCAAGATCAGACTCAGCTTAGAAATA TAATGGTAGAAACAGGAGAGGCTGTGTTTAGGTTCAAGAGAGTTGTTTCT CTTCTTAATTCTGGATTGGGTCATGCAAGGGTAAGAAAGGTCAAGAGATT TCCAACCCCTTTCCCTCAAGACATCCTGCTCGACAATCTGAGTCGTAGAA CAGATCAGCTCTCACAGATTAATTTTCTTCAAAACCCAATTCAAGAAATG GGTTCTCATGTTAAAAGTTCCCTTATGTTGGGGAACCCGTTGTTGGATAC GCCTTTGAATGGGAAAACCCCTCTTCAACTAGCTCAGCAAAC…
>VcWRKY31
ATGGGGAGAGATGAAAGCAGCGAAATGGAGATTGATCTGTCTCTCAAACT TGACACCCAGAAAGATGATTCATCAAAAGCAGATGATGATGATGATGATC AACAAAAAGTTTCGAACGATTCGGATCCAAAACAGGCACAAAATCATATA GAAGCAGCAGAAGGTGAAGCTGAAGCAGTAGTTCTCCAAGAAGATGATGC ATCAGTTGACATGTCCTTGCAAGAAAATTTCAAGACTGAAGAGATGGAGA TGAACAAAATGAAAGAAGAGAACAAGATGTTGAGGAAGGCAGTGGACCAA GCAATGAAAAACTATTATGATTTGCAGATGAAAGTTGCAGTTATCCAAGA AAATAACAAGAAAAAGGACCCTAAATTCTTCCTCTCGCTCAA…
>VcWRKY32
ATGGAGGAGAAATCACAGGAGATCATAAAGAACGAAAATCAACCGATGAT GGCAGCAAATTCCACACTTTCCGATCAGATTCCGACGAGTTTTGGTTATC CGGCCGGCATCTTCGACATGCCATGTGATTATGTTGAAAAGGGCTCTTTT GACTTTGGCTTCATGGACATTTTGGGTATCCAAGATTACTACTGCACCAC TACTACTAGTAATAATTATACTACTGCTGCTACTACCCCATCTTCTTTAT TCGATTTGTTCCAAACGCCTCCGGTGACCGTTATTCCCTCTCCGGCTTCC ACCTCCGAGGTGGTCAACACTCCGGCGACTCCCAATTCTACATCGATCTC TTCGTCTTCGACAGAAGCAGCAAATGATCATGATCAGACTAA…
>VcWRKY33
ATGGAGAACTACCCTTCAATGTTCCTCCCATGTTCATCATCAGCAGCAGC TTCTTCTCACATGGTGAATTCCTCCCATATAGCCTCTTATACTGATCATT TTCGAAGTGATCATAAAACAAATGGGTACTACGGTGATTTGATGACGTCG ACAAACATGGGAGTTCCGAGTTTACAAGTAAATAACAATAATTCTCAGGG AAAAAGCTTGGGTACGGATGAGAATCGCGATGATCAGGTCAAACATGGAG GTAAGAAAAAGGGGGAGAAGAAGATTAGGAAGCCTAGATATGCTTTTCAA ACAAGGAGCCAAGTTGATATACTTGATGATGGGTATAGATGGAGGAAGTA TGGCCAGAAAGCTGTCAAGAATAATAGGTTTCCGAGAAGCTA…
>VcWRKY34
ATGAAAACCGCCTCTCTTCCAAATCTCAACCGCGAATCCACCTCCTTCCC CAGTTTCTACTCCTTATACCAAGACCACGACACCGCCCTCAACCATCGCC CACTGGACGAGGAAAACGAAGCCTCCGAAACGTCGCCCTTCAATGACAGC ATCTTACCACTCAACGAGATCGGACTTCTGGCGTCGCCGAGTTCCGTCGA GATGTTCGGAAATGAATCGGGAAACTTTACCCAGTTGCGGTTGGACCAGA CCCTACCGAGCACGAGTTCCGTGGGATCAAACCAACTGTCGCAGTCAATA AGAGACCAGCAGACGAGATCAGATGATGGATATAATTGGAGAAAATATGG GCAGAAACAAGTGAAAGGGAGCGAAAACCCGAAGAGTTATTA…
>VcWRKY35
ATGGCCATTGATCTCATGAGTTACAAAACCAACAGCACTTTCGTCGGAAA ACCGGATACGAATTCGGTCCGAGAGGCAGCGAATTCCGGTCTTCAGACCG TCGAGAAGCTCATTACAATCTTCTCTCACCAAACCCACCACCAAAATCCT TCTTCTTCCCACGGCCATATCGATGATTACGGAGTAATCAACGACGTGGC CGTGGCCGAGCTCAAGAAGATCGTATCCTTGCTCGATCCAACGCGAACCC GAACCGGTCACGCCCGGTTCAGAAAAGCTCCCCTCCCAAAACCCCAAGAA ACAGAGTCGGCCGCTGGTGATCAGAAGTCGAAGAATGAATCGGGTTCAAC TTCTACGGCCTACTGTCTCACACCGGTCCATTCCTCCTTACC…
>VcWRKY36
ATGGAGAATAATCCGATTTTCTTTCCTTGTTCATCAACTATACAACCATC TTCTTCTTTCTCATCAAATATGGATCTTTATAAAAAGAATTCAAATGGGG TTTTGGGGTTAAAAACGGAGATCATGGAAGGTCGGACATCCGAAGTTAAA GATGTTTCCGCTAGTGGAAGTTTTAGGTTGTCTGAAAACGATGCGAAATC GAGTAAGAAGAAAGGTGAGAAGAAAATTAGGAAGCCGAAATTCGCTTTCC AGACAAGAACCCAGGTTGATATACTTGATGATGGGTACCGGTGGAGGAAA TATGGTCAGAAAGCAGTGAAGAACAACAAATTTCCAAGAAGCTACTATAG GTGTACTTATCAAGGGTGCAATGTAAAGAAACAAGTGCAACG…
>VcWRKY37
ATGAGATTGCTCCTTCCTGAGAACTCTAAATTTATGGACGGCAGATTTAT CAACAACCCATTCGTATACGATCATCAAGAAGACGCTGAAAATTCGCCAG AAAACAGCGGTGGTGGTTCGCCCCTTTCCGGTTTATTTACCGACGGCAAG ATGACTTCTACCTCCTTCCCTAAACGAAGTAGACGTGGTGTACAGAAAAG AGTGGTCTCAGTGCCAATCAGAGACGTTGAAGGGTCGCGGTCCAAGCCCG ACAGTTCTCCGCCGTCTGATTCTTGGTCTTGGAGGAAGTACGGGCAGAAG CCCATCAAAGGCTCACCTTACCCGAGAGGATATTATAGGTGCAGTAGCTC CAAGGGTTGCCCAGCCAGAAAACAAGTAGAGAGAAGCCATGT…
>VcWRKY38
ATGGAGGAACTCAACACTTGGCCAGATGGGTCAGAGGAGGAGCTAGTGAG AGAGCTTTTGGACAATTCATCACCTTTCTTGCTACAACCGCCGGAATCCG CCATCAACCACCTTGTCTCCACCGCTGACTACTACCCGGGGCCGAGGATC GACGATATTGACAATGCTTTGTCTGTGACAAACTTCAAACACGATTTCCA GCACATGTCACAAGCCAGGATTTCTTTATTGGAGAAGGGTTACAGTAAGG TTGAGAATAAGTATACTCTGAGAATCAAGAGTTGCGGTGGTGGTTTGGCT GATGATGGTTATAAATGGAGAAAATATGGTCAGAAATCCATCAAGAACAG CCCAAATCCTAGGAGCTACTACAGATGCACAAACCCTAGATG…
>VcWRKY39
ATGCACCACTCTCTTCTTCCTCAGCTCCACTCCTCCCCTCTTCCTTTTTT TACACAACTCCCTCCAATTACTAATAATTTTGCACCTAAATTCTCTTTTT TCGAACTGAATTTTCCACCCAAATTCGAACCCATTTCCAATTCCCACTTC TCCAAAATACCCAGTTCTTGTTTCTGGTCATCTGGGTATTTCCGTTCCAC ATTCCTTTTGCCTCCTCCTTCTGCTTCAAATTGCGAATTCTTACTCGTAT GCCATAGCTTTTGTGGAAATTCATCAGAAATGGAATTTGCAATGGAGAGT GGTTTGAATTTGGAACAGAATACACTGATCAATGAGCTGACACAAGGGAT GGAGCTAGCCAAACAACTAAGAACTCATTTGAATCCAAGTTC…
>VcWRKY40
ATGGAGGACGACTGGGATCTCTACGCGGTGGTCAGAGGCTGCTCCGCCGC CGCCGCCTCCACCTCCACCTCCACCTCCGCCGCAACCACAACCGCTTCTT GCAGCCGAGATACTCAACTTTCATCCAGCTCCCAATCACAAGACGACCAA TTTCAATTTTTCTCAGATCCATTTGAGCCAAGACGTAGTCAGAGCAATGA AGATCTACAAGATTTATTCAGACCCTTCTTCTTCCCAGAATCACAGCAAA TTTCCCCTCATAAAACTCCCGTCTCGCCCCTCTCTGTTCTTGGCGGATTA CAAGATCTATCTCCACCGCCACCGCTGCCACCGCAACATCAAAGCCAACA ACAGCCACAGGAGAAACAAGAAAAGCAGAAGCAAAATCATGT…
>VcWRKY41
ATGCAGGATAATCTGCTTGAATCCACCAAAGCCAAATTGTGTGAGGTGAG AGAAGAAAACCAGAGGCTAAAGATGCATTTAATCAAGATAATGAAGGACT ACCAGACCCTTCAGATGCAATTCCTTGACATTGCTAAGCAAGAAGCTAAG AAATCCACAAATCTATCATCTGCTTATAAGACTAACAAAGAACTCGAGGA ATCTGATGAGCTAACTTCCCTCAGTCTTGGAAGAACTTTAACCGATCCAA TCAAGGACAAAACCCCTAGAAAAGGACCTGAGGATGAACAAGATTATAAG CATGGCTTGGCTCTTGGACTCCACAACAAAGAAGCCGGTGCGAGTTGGCC ACCGGATAAAGGTTTGAAGACAATGAGAAGTGAGGAGAATGA…
>VcWRKY42
ATGTCTGATGAAAATAGAGATATTCCATCCCACTATAACCCTTTCTTCCA TGACCAAACTGCAGGAACCACTAGTACTGGAAACAGTACTTTTCCCTTCC TCCACGGCCACAACTATCACTCCATGTACTCTCCACAAGTGGGATTCGAT TTTCCACCTTCCAATTACATGAACCTCTTCGGTACTACTCATGATCATTC TTCACATGCTGCTGCCTCTTTAGATCACTACAGTACTATGTCTTGTTCGT CGCCCGAAGCGATTTGTCGGATCGACGGCGGTTCACGAAAGCCCAGTGGT GGTGGTGGTGGTGGTGTGGCAGAATCAAGTGATCAGAATCCGTTAACGCC CGCCCACTCTTCATTATCTAACTCCTCTTCTAGTGAAGGAGC…
>VcWRKY43
ATGGACGCTTCTCTCTCTGAAGGATTGGACTCACCACCAAAGGATATGAA CGAACTTGAAGCAGAAACTCAGGCATCCAAAAAAAGGCAAGTGGTTGAGA AGACAGTGGTGAGAGTGAAGATAGAAGGGAATGATCAGCAGCAGCAGCAG GGCAAACAGAGGAGTGAAGGGCCACCTTCTGATTGTTGGTCTTGGAGGAA ATATGGCCAGAAACCCATCAAAGGTTCTCCTTATCCCAGGGGTTACTACA GATGCAGCACATCAAAAGGTTGTTCAGCTAAAAAGCAAGTAGAAAGATGC AGAACAGATGCTTCTATGCTAGTCATCACTTACACCTCCACCCACAATCA CCCAGGTCCTGATCCAATTAATCCCACTACCGAAACAACACA…
>VcWRKY44
ATGGAGGGTAGGTTGAATGATTCCTCCACCTCTGGTTCTGAATTTCAAGA GGACAAAAGTGATATTGGTTCCTTTGGCCATGATCAAGAGCTTCCAAGGG GTGGGTCGACTGGAGGGCAATTCAGTGAAGAAGGTAGTTGGAAATCATCA TCACCCAACATGATCAAGAGCCCAGGCAATAATAGGAAGGAGGAGAAAGA ACTCGAATCGACGAAAGCCGAAATGAACGAAGTGAGAGAAGAAAACGCGC GACTGAAGACAATGCTACAGAAAATCGAGAACGATTATCGATCCCTCCAA ATGCGATTCATCGACATAATTCAACAACAAGAACCCAAAAATGGTAACAG CAGCAGCAACAACAACAACAATAAGTCAGCTCTCTCCCATGA…
>VcWRKY45
ATGGCATATTTCAGTTTGTTGGACACTTCTTCGCTGGATCTTAATGCCAA TCCTATGAGCCTTGTTGATGAAGTTCCGGTGTCCGGCTCAGCTGCCGTGT ACTTCGAAGAATTTGGGGGCCTTATCCCGCCACTCACTTGTTGTTCCACT TTTATTAAAGAGGTGCAAACCAATTTCAGTGAGTTGGGAAGGAAGAATTC AGTGACAGAAGAGACTAGTGCTCTAGAAGAGGAACTGAGTAGGGTGAATG AAGAAAACAAGAAGTTGACAGAGCAGCTAACAGAGTTGTGTGAGAATTAC AATGCTTTGAGGAACCATTTGGTGGACTACATGAGCAAGAATCCTCTAAG GGCAGATCAGGCTAATGTGGTGGAGAAGAAGAGGAAGGCAGA…
>VcWRKY46
ATGTCTGATGAAGCCAGAGACTTCTACTACCATGCTCAATTTCAAGAAGA TCGATATGGCACAGATGCAACTGGTTTCTCTTTCTCTCTCAACAACTCTC CTCTCTCCATATCCAATTCATCACCTCATGAGCCACAAGGGTTTGACCCT AGTTCATACATGAGCTTCACAGACTCCTTAAATGGATCTTCTGACTATAA CACCCTCGCAAAAGCCTTTGGTTTATCACCTTCATCACCTGAACCATTGC TCGAGGTCAAAAGAGAGCAAAATCTGGTGGTGGATGCAGGTAGTGAAACT GCGGTTACACCAAACTCCTCCGCATCTTCCTCGTCTACTGAGGCCGGGGA TGATGATTCCAACAAGGTTAAAAGAGAGCGGCAACAGAAAGA…
>VcWRKY47
ATGGAGAATTACCAAGGTGATTTAGCCGACATAGTCCGAGCGAGCGGCGG CCCGAATCTCGGGATCGGAGCCGACGGCGGCTTCTCCGGCGTAGAACTCC CCCTCCCCGACTGGCGGTTTCCGGCGGGGCCCATGAACTACATAGAAGAA ACTCCGGTCGACGAATTCGGCGACCCGTTTTCGAGCTGCTTGAGGGATCC ACTTCTCCACGAGCTTGACATGCCAAGCACAGGGTTTTTCAGCAACTCAA CGGATATGATGAAAACAAGTGGTGTGGAAGGAACTACAAGTCATACAACC ACCTCGTTCGGCGGCCGCGGCCAAGGTGGTGGTGGTGGTGGTGGGATTAT GCTTGAGAGGCAGATGAAGAGGCCTGCTAATATCTTCACAAG…
>VcWRKY48
ATGGAAACTCTAATCAATGAGCTAAACCGAGGGTATGAGCTAGCAAAGCA GCTCAAACGCCACATTGACCCTTTGGAATCACCTGAATCGTGCGAATTCC TGATTCAGAAAATAATTTCCACTTACGACAAATCCATTTCAATGCTAAAT TCTGGGGATTTAGTGGGAGAACCCCCCAAATCTCTTTCTGCTGGTAGCCC ACGGAGTGAGGCTTCAGAACTAAAGGATCAGTGCCAAATAGGAGATGTCT ACAAAAAGAGAAAGACATCGCCACGGTGGACTGAACAAGTAAGAGTTTGT TCTGGAAAAGGGATAGGTGATGATGGCTATACTTGGAGAAAATATGGGCA GAAAGATATCTTGGGAGCTAATTTTCCAAGGGCATATTACCG…
>VcWRKY49
ATGGATTGGAAAGATGCCACACCACAACCGCCGCCGCCGCCACCACCACT CAACGACAACCACCACCACCACTACAACACATCTAATAATTATCTCTTCA CACCCTCACTTCCATCCACCTCAAATTCATTGCAGTACCCTCTTCCACCT CAATCCCAATTCCTTCCGGATAACATAGACTGGGTTAGCTTGCTCTCGGG TCCGAACGGAGGGATTTTTGACACAAAGGCAGCTCCTCCGTACATGGTTA GTGATCAAGGAATATTGAAGGATGTTGATAGTAGAGAGAGAAAGAGAGGC AGTAGAGTGAGAAAAGCTACTCGTCCTCGGTTCGCATTCCATACGAAGAG TGCAGATGATATATTGGATGATGGGTATCGTTGGAGGAAATA…
>VcWRKY50
ATGGAAGGAGAGAGAGGATCAGGGCTGCAAAACTACGACATACCGGTGTC GTTCGCGGCGGCTCCGCACGTGATCCAAGAAATGGGTTTTGTTCATTTTG ATGATCAGAATCAGGTTATGGGCTTCTTGGCCCCTTCACAGCAGCCTAGT AATTGCCAGATGTCTCAACCGCTTGGCGGTGGCGGCGGCACCACCAGCAA CCACCACCCGAGCAGAAACGGTGGCGATAACGATTCCGCCGTAGGGTTTG GCCATGCCGGACTCGATAGCAGACCTGCTGCTTGGAACAACGACCAGGTG GGACAAATGGATCCAAAGGCTGTTAATGATGAGAATTGCAGCGGTAATGC AAACGATGCCGCGACTTCCTGGTGGAGGAGCTCATCATCCGG…
>VcWRKY51
ATGGAGCCGCGGAAAGAATCGGTAAAGACGACGGAGCTGCTGGATTCGAA CAGTGCATCATCTTCCTTATTTTACCATCATTTTCCAGCGGAGGATATTC ATAACATGATGTTTAATGCTGCTGATCAATTAGGAGGAGGAGGAGGAGTA GAAGAAGAAAAGAGGATGGGGAGGAGTAGTTCATTGGGATTCATGGAGTT ATTGGGTATTCGAGATTTTTCCCCTAATTCCATTTTTAATAATAATATTC TTGATGATCATCATCATCATCAACTGTTGCTGCAATTTAATTCTACGCCA CCACCATCATCCCTACTCAAAGTAATGGAGGAGGAAAAGCCCAAGTCGAC TACTCAAAGCCAAACTACTACGACGGCAGTATTACTTCCCGA…
>VcWRKY52
ATGGAGACCTCAGGACGAGATTGGGAGCAAAAGACTAATCTGATTAATGA GCTAACAGAAGGGATGGAGCTAGCTAAGCAGCTCCAAATGCATCTCAATG TCACGACGACTTCTTCTCCTCCTCCTCCTCCTCCTTCGTCTTCCTCCAAC GAAACCCGGGAGTTGTTGGTACTCAGGATCCTAAATTCATACGACAAGGC GCTCTCGATGCTTAAATGGAATGGATCGGTATTCGGGGATCAACCACAAC CGAGTGGTGTCGGAGCAATAGGAAGGTCTGAGTCGCCACGCTCGTTTAGT GGTAGTCCACATAGTGACGATTCTGACTTGGAATTCAAGGCTCATGACCA TAAAAATGGCTCCAAAAAGAGGAAGAGTGCTGTGCCGCGGTG…
>VcWRKY53
ATGGCTGACGGGTGGGATCTGCATGCGGTGGTGAGCGGCTGCACCGCCGC CTCCTCCTCCTCCGCAAGGACCGCAACCCTCACCGTTAACTGCCAAACCA ACAAAGTTGAGGACCCGTTAACAGATTTGGCTTCCCTCACCTTTACCGAC GACGACAACGATATCACCCCGTTTTACCAACCGGGTTCAGGGGATAACTC GGATTTCGAATTCCAAGGCTTGGAAGAAATTTACCGGAGTTATAATCACC TGAAGCCACTGCCAAACAACCCCTCCACCATTTCCCAACAACAGACACAA TTACTACCGCCGCCACCGCCGCCGCAAAAGATGGTGCAGCAGCTGATAAG TACTCCCGGCCAGCTGATCAAGAACTCTCGCGCCGGTTCTTC…
>VcWRKY54
ATGGGAACCATATCGCCGGAAAAAATATGCGCAGATCGGAAAAGGGCGAT AGAGGAGCTGATCAAGGACCGAGCCCGAGATACGGCGGCCCAGCTGCAGG ATCTGTTCGGAAAGCCAACGGGAGATCTTCGTGGGCCGGAAGAGCTCGTG GTGAAACTGTTGACTTCTTTTACTGTGTCTCTTTCTGTTTTGACGAGTAG TTGTCGGGACTGTGAAGTGTGTCAGATTCCGGTGACTACCCAAGTCGGAT CTCCCAGCTCCGGTGAGAGTAGTAAGAGGCCGGCGGCGAAGGATCGGAGG GGTTGTTACAAAAGAAGAAATACTTCAGAAATAAGAGTGGAAGTCTCAAC CACAAGTGAAGATGGCCATGGGTGGAGGAAATATGGACAAAA…
>VcWRKY55
ATGGAAGAGATCAATTCGTTGATCCTCCATGGGTGCAAGTTGGCTAAACA CCTCGAATTGAACCTTCCGAATCTTTCTAACCACCCGGGTTTCCTTTCGA GGTCGTGCCAGGATATTGCAAGCATTTTCGGTGCCGCTGTCGAGAGGTTG AACAATCAAGGTTCGACTTCAACTTCTTACGTTGGACAATCTAGTCATGA GATGGAAGCGCCGGAGATCGGTGGAGGAATGGTGCAGGAGTGGCTGAGAT ACGGCGGTGGGTCGCAAGCTGTGGGTTTGTTAATTCAGACGCAGCTTTTG GCTGAACAAGGAAGAATGGCTGGAGGAATGGATGTTTTGGGGCATGGGTT TGGTGGCGGTGGAGGGGAGGCTCAGCCGATGGATGCGGCGGA…
>VcWRKY56
ATGGGTAGTGAGAACAAGAAGCTGACGGAAATGTTATTGCTCCTTCAAGG CCAGTTAATTGATTTGAAGCAAAAATACTCTGAAAATTGTCACTCCAATT TGAAAAAGAGAAAAGCTGAAGAAGAGAGTTTGGGAGGTGAAATTGGAGGA AATTCATGCAAGAGGCCAAGGGAAACCACAAGGGCTAATGTTTCTAGGGT TTATGTGAAGACTGATCCATCTGATACAACCTTAGTAGTAAGGGATGGAT ATCAATGGAGAAAATACGGACAAAAGGTCACTAGAGATAATCCTTCTCCT AGAGCTTACTACAAGTGCTCTGCACCAAATTGCCCAGTTAAAAAGAAGGT GCAAAGGAGTGTGGAAGATCCATCTTTGTTAGTAGCAACCTA…
>VcWRKY57
ATGGATTCCAAGATTGGGGATGCAATTCTCAACCTTAATCTCAACATTAA CCCTCAAGAGGACATCAATTTTGATCATGCCGAGTTTAATGAGGAGATCA GAGAGGTCGAAGGTGAAAGCAGAATACCAATGGAGAATGAGGAGAGTGTT TTGATCGAAGAATTGAACAGGACGAGAAGCGAAAACAAGAAGCTAACCGA AATGCTGTTCATCCTTTGCGAAAATTACAAAAATTCCATGAAAGACAGCC AGTCTGTGGATTTGATTTCAGAAGAAGATGATAGCAGTTCCAAATCTCCA AAGAAGAGGAAGGGAGACAGTGATCAGAATTTGGGAATTGGAAATCATGG AAACACTCATGAGATCAGCAGCTCATGTGGTGATGGCGTTTG…
Protein sequences
>VcWRKY1
MGGFDDHVAMMGDWMPPNPSPRAFFSAAWGDDISSKSISESPAENNTDDKDWMRIGGAGD QSTKLNPFPDQKMNSRGGLLERMAARAGFNAPRLNTESIRPADLSLNPDVRSPYLTIPPG LSPTTLLESPVFLSNSLVQPSPTTGKIPFAPSSNSRGSTLITESSNKSRSFFEDIGSSSF AFKPIAESSPSLFFGATSNQNFPSIEVSVQPENTLRCQSAEPAKVESQSAEHSPPPDDQQ DEEADQRGGGETMVGGGDSMAGGGAPSEDGYNWRKYGQKQVKGSEYPRSYYKCTHPNCPV KKKVERSHEGHITEIIYKGAHNHPKPPPNRRSVIGSSSLSSDMQLDMQLDATDQAGTQIG ADGDAMWRIMQKETAGGSHDWWSGNLDVGAECS…
>VcWRKY2
MEKKEDQVIKTDNPMANSMFSEQIPTSFASSGIFDMPCELEGEKGGVGGGGSLGFVDMLG IQDYFCNPSLFDMFQTPLPPPPPQQLIPSPSVQELSEVVNTPATPNSLSVSSSSAEAGND EKESKTTVEGEEEQDQEKAKKQLKPKKKSNKREREPRFAFMTRSEVDHLDDGYRWRKYGQ KAVKNSPFPRSYYRCTTAACGVKKRVERSSDDPTIVVTTYEGTHTHPCPVTPRGSIGIMP ESTGFGGIGTSSFNLNPPPRHYYYQQHHHQQQQQQQQQPYFHNPATSLSFSTTTNPTFPT FVQERPFCPPSSSSSLMDHGLLQDIIVPSHMWKEPKEE
>VcWRKY3
MAGKRDLMDSLLSEVTYKMEVNEAERIVIAKPVPSRPTCSNFRSFSELLAGAIDSSPSNE SSKIAVTAIRPKTLRLKPMANHVLGGTVSSQAELSGAAAVCCPSDKVSNSDGKPTVVYKP LAKVVSKTTFSLLANMGNGNISHQQALAQVEARVQPPSQLKYHLKPSLSSNLYQNTSSQP ERQKTNEPPKMASENIEDDQKSLPPTSAGDRSSYDGYNWRKYGQKQVKGSEYPRSYYKCT HPNCPVKKKVERSLDGQIAEIVYNGEHNHSKPQPPKRNASSGQGQGFVSDGTGLETNNPS LVNQVNDRNEGCEGRVENQNEVGLLAHSTYSAKAPLLSYDPVALVAVNAGLGTPENSCGL SGECEDGSKGLEAEEDEPKSKRRKNEKGISGQG…
>VcWRKY4
MGVFDDNVAIIGDWVPPPSPGTRALLSGLLGDEFSTRLTSKPSIDNKSGGIFPCSQEQIK SRKTDDKDQLTNSSSFSEQKMNSSGGLLERMAARAGFNAPRLNTESIRLANLSQNPDVRS PYLTIPPGLSPTTLLESPVLLSNSNVQPSPTTGKPSFASSGIGINSTLGSEVPGDKNDDF FEDTSTSSFAFKPVAESGTPLFSCHTSYITSTSIPQQNFTGIEVSLLPESSLWSQNTEPA RVESQNGTDSSRKDAEHSPSEQQDEESDQIGDGDTTMVGSGPSGDGYNWRKYGQKQVKGS EYPRSYFKCTHTNCLVKKMVERAHDGQITKIVYKGAHNHTKPTPNPRLAIGSDLQLDIDY KTGAQIGADGDPRWMTAQSGTTGGAREWRQDNR…
>VcWRKY5
MVTLGEPVEDEVASDKSQQRKILDSGYHELQSNQEGNAVSMPSEKEMGESQKTRRGTELS ASRCNEDGNNLSTISEKALNGVEQIKSSDSASRDQTSQSSQEGLLSVIPVRALPRQSPDT SPSGDQTSVANQDGTSLSQMPDRVADNLPQRHGSSTRDTSQSNQEGNGLPATPEKVRDSL QLSLSSNMESNLLKCDQEGRNSSRTPDKVSQDGYNWRKYGQKLVKGNEFIRSYYRCTHPN CPAKRQVERSQGGHITDTVYLGKHDHPKPQPSPQIAVGLVVPTKKRRDEPSLATGEDKSS NAHDTISHHVEPVETPRLSIVSPDGAVEGAISQSNRTTDAVDHSGIQDSKRQKSDISETP AGERRVVVQTMNAIDIVNDGYRWRKYGQKYVKG…
>VcWRKY6
MDDSQSQSDVGSSSARYKLMSPAKLPISRSPCITIPPGLSPTSFLESPVLLSNMKAEPSP TTGSYFRPQLMQFSGSSPGFSFAANSSTSTTIDESKTVGFEFKPHAGSDFSRLPAVTHMT TGMNTQTSEAFAQFQAQCQSQPFPSPTSVKTEMGSSSKEVKLHMPVHMYASTSTAPAGVD YDEFKEGLPPNSGEQVSQSNHKDIVPPVTADKSSDDGYNWRKYGQKLVKGCEFPRSYYKC THPNCEVKKIFERSFDGQIKEIVYKGTHDHPKPQASRRFSAGAILSNQEKTDKVSSLTAQ EDKSPVSAQMYTHNEPNGTPELSPRGANDDSIEGAAPQLNGTNDEGDDDDPFSKRRKFDS VGSDIMSVVKPIREPRVVVQTTSEVDILDDGYR…
>VcWRKY7
MAKGSGLSIDTDRIGFFLHHPTVINSFPDNRYHHHRHHHPKLKLEPMEATHEVPNTIQFP VNLNCTTTHDDPPPSDDKRRVLGEMDFFADKKQGGSSHAAAASVHGDSDKKGLDVNVNTG LRLLTVNTSSDRSTVDDGNSQNFENKRAKAELAVLQAELERMSAENQRLREALNQAKTNY NSLQMHLISLNHKSDTSTNPEENHRTVVNGDQTVPRQFMDLGLASAAFADEDEPTLSSSE ERLRSPPVSNDGRGEDSIPENGSNQGWDPNKVARLNPTRNVDQATEATMRKARVSVRARS EAPMITDGCQWRKYGQKMAKGNPCPRAYYRCTMAAGCPVRKQVQRCAEDRTILITTYEGT HNHPLPPAAISMASTTSSAARMLLSGSMPSSDG…
>VcWRKY8
MAKTDGAQRPTITLPPRTSIDTLFTGLSPGPLTLVSNFFSDNYPDSDCRSFSQLLAGAMA SPVAGAGSPKLPTLLPGNPVKEEANTGSGGGCGEKLGFKQNRPVNLVVGSSSNAHPVFMI PPGLSPSGFLNSPGFFSPLQSPFGMTHQQALAQVTALATLSQSFMQAEHQPSDAESWTQY QSFPSNTTIQLQVHPVISEPEPENSFIESSEASQSERKFQPPPATMDKPGNDGYNWRKYG QKQVKASEYPRSYYKCTEPNCPVKKKVERNFDGKISEITYKGEHNHELPQSNKRAKDGTH IKQNKKYQPTPELGLAGETEISKSNETFHSVCERDQASTQLTHVELPESTENIDMGNTEI IPDAGNDDEPNAKRRQFSVRFLQCRYTEVGTSE…
>VcWRKY9
MAKNDEGSSFSSSSSSAAPLLRPTITLPSRNSIESLFSGVGSGVGSGASPGPMTLVSSFF ADNDPDSDCRSFSQLLAGAISVDGRKPSFPPPSTAAEEGSSDKDRDFRFKVSRPEQLAVS QSAAMFTVPAGLSPATLMDSPGWFSSGQGPFGISHQQVLAQFTSHAAQAQSQMHNHAEFP PSSSAVLAASLPQNSSFTSVATTLPQMPPSMPDHSITKESSDLSHSDQRSQPSSFTVDKP ADDGFNWRKYGQKQVKGSEYPRSYYKCTHPKCPVKKKVERSLDGQITEIIYKGQHNHQPP QSRKGAKDAGNLSRNVNNQGDSELAVEGQTGNRLREAVSAVSFSMKDEESSQVTPERVSG SSDDEEVGDAETRADERDEVEPEAKRRNTETRI…
>VcWRKY10
MEEVEEANRAAVECSHRVLKLLSQPPKDQIQLRDLMVETGEAVFRFKRVVSLLNTGLGHA RVRKVKKSQNPFPPSLLLENPICKTTDHQPKPIQFLQQRTSLENPFQDMMGSSVKSSLTL ATPCMDNEKNPLQIVQQTPQSYRNFLQLQMQQKQQHMIQLQQQQKLKQQAEMMYRRSNSN SGISLNFDSSTCTPTMSSTRSFISSLSIDGSSVANLDGNGFHLIGPAGSSDQISNQHKRR CSARGDDGSVKCGSSGRCHCSKKRKHRVKRSIKVPAISNKLADIPPDEYSWRKYGQKPIK GSPHPRGYYKCSSMRGCPARKHVERCLEDPSMLIVTYEGEHNHQKLLSQSATT
>VcWRKY11
MADDWDLQAVVRSCSASTASSSSTATASSFLPQEDDQFLFFPDPCEPKSRERVEELHDLF NPFFPQFQTLTPQIDTPISPFSVLGGLQDLSPPPPPQQQRQQEKQKPKQPHHKQSFTGSI AFSTNPTPRSKKRKSQMKRVCEVPAEGLSSDVWSWRKYGQKPIKGSPYPRGYYRCSTSKG CMARKQVERNKSDPGMFIVTYTNEHNHPIPSHRNPLAGVSRQNSVTPETGTAGEAHDKPS CSDPVSPVESREEEVEDMMEEREEDELGCVSDIVITDDFFEGLDEITGLVTGDSSPDHFP ASLPFPWLANNATTATAGGH
>VcWRKY12
MADDWDLQAVVRSCSAAASSSSSTATAASSFLPQDDQFLFFPDPCEPTSSERVEELHDLF TPFFPQFQTLTPQNNTPISPLSVLGGLQDLSPPPPPPQHQQRQQEKLKPKQPHHKHSFTG SRAFATNPTPRSKKRKSQMKRVCEVPAEGLSSDMWSWRKYGQKPIKGSPYPRGYYRCSTS KGCMARKQVERNRSDPGMFIVTYTNEHNHPIPTHRNSLAGVSRQKSVTPETGSAGETHDK PSCSDPVSPVESREEEVEDLMEEREEDDLGGVSDMVMSDDFFEGLDEITGLATGDSSPDH FPVSLPFPWLANNATTTTAGGR
>VcWRKY13
MLSGDIPPNQTIYIKNLNEKRSLYALFSQYGRILDLVALKTAKLRGQAWVAFSEVTAASN AVRQMQNFPFYDKPMRIQYAKTKSDVVAKEDGTYVPRDKKKKQEEKAERRRRSEQTPQTA AANGTRAESNGGPTANFGKPGAHEAAAAPNNILFIQNLPYETTTMMLQVLFQQYPGFKEV RIIEAKPGIAFVEFDDDLQSSVAMQALQGFKITPQNPMAITFAKNQNSFLTRLVLCVQKF DPQNNLPRPRDPPLTSASIITSSSSLSLSLSKMGTSSANSRQQQQPSNFSFSNPFMSGTF SDLLAGEYQSSAAGVSRGGLSDRIAERNGSGVPKFKSITPPSLPLSPPPVSPSSYFAIPP GLSPAELLDSPVLFSSSNILPSPTTGTFPSQAF…
>VcWRKY14
MDRGWGISVESEPVNFFANKSSTLNLSTPRLNRSRTGSMFPVNLNRREDQPALPQPSEAE NQHRTVIGEVDFFSDHKRKSDDHGMDNPKTTSVTVKKEISHETAPRNDLDVINTGLHLRT TNTGSDQSTVDDGVSSDALEDRRAKSELGVLQSELERMNVENQRLKGMLSQVSNNYSALQ IHLMTLMQQQQQQQQSSRAETTQQHEIVEGIPEEKMQEGSVVPRQFMELGPTETDEPSNT TSSEERTHSGSLHNPKNEMLPFDHQDSKAKGIGGREESPESEGWVPSKVPKLSNGSSKSG NIDQVATEATMRKARVSVRARSEAPMITDGCQWRKYGQKMAKGNPCPRAYYRCTMAVGCP VRKQVQRCAEDRTILITTYEGNHNHPLPPAAMA…
>VcWRKY15
MAKNDEGSSFSSSSSSAPLLRPTISLPSRNSIESLFSGVGPGASPGPMTLVSSFFADNDP DSDCRSFSQLLAGAISSPAAAAAAAVHGRKPSFPPPSTAAEEDSSDKDRDFRFKVSRPEQ LAVSQSAAMFTVPAGLSPATLMDSPGWFSSGQGPFGISHQQVLAQFTSHAAQAQSQMHNH AEFPPSSSAVLAASLPQNSSFTSVATTLPQMPPSMPDHSITKESSDLSHSDQRSQPSSFT VDKPADDGFNWRKYGQKQVKGSEYPRSYYKCTHPKCPVKKKVERSLDGQITEIIYKGQHN HQPPQSRKGAKDTGNLSRNVNNHGDSELAVEGQTGNRLREGVSAVSFSMKDEESSQVTPE RVSGSSDDEEVGDAETRADERDEVEPEAKRRNT…
>VcWRKY16
MEAALGKSGEVVKEEKRVEPSGDEQGYKEGNFLFKEIKHESTKAEMGEVREENHRLKMHL NRIMKDYQTLQMQFDNIVKQEAKESPIISHTQEAIDEPELISLSLGRSTSSEPRKDQNPR KLKEDQEENDEGLALRLDSRAFEMPKIGPSTENSLKATSPENSLEANKEASEGWPPHKVL KTMRREDDEVSEQNPVKKARVSVRVRCDTPTMNDGCQWRKYGQKLAKGNPCPRAYYRCTV APTCPVRKQVQRCAEDMGILITTYEGTHNHPLPLSATAMASTTSAAVAMLLSGSSTSGTA STSSVGTTTSSANFRGLNFYLSDNLNSKQYYLPNSSMPSVPSHPTITLDLTSTSSSSSSS HFNNFSLNSPLAPRYSSTNLNFSSLESNPLPIS…
>VcWRKY17
MAKTDGAQRPTITLPPRTSIDTLFTGLSPGPLTLVSNFFSDNYPDSDCRSFSQLLAGAMA SPVAGAGSPKLPTLLPGNPVKEEANTGSGGGGEKLGFKQNRPVNLVVGSSSNAPSVFMIP PGLSPSGFLNSPGFFSPLQSPFGMTHQQALAQVTALATLSQSFMQVEHQPSDAESWTQYQ SFPSNTTIQLQVHPVISEPEPENSFIESSEASQSERKFQPPPATMDKPGNDGYNWRKYGQ KQVKASEYPRSYYKCTEPNCPVKKKVERNFDGKISEITYKGEHNHELPQSNKRAKDGTHI KQNKKYQPTPELGLAGETEISKSNETFHSVCERDQASTQLTHVELPESTENIDMGNTEII PDAGNDDEPNAKRRQFSVRFLQCRYTEVGTSEL…
>VcWRKY18
MDNDDDKERVIDPGITESSWTSTFGQLDSESVYFFGNDRESTILTEFGWNFRPPDQATEG SGSSYAGINRIGMDEEEEEEEEEGPTVTAAAANPSVSSSSTEDMPEKSTASGSTGKSQQQ QETSSKVKKKGQKRIRQPRFAFMTKSEVDHLEDGYRWRKYGQKAVKNSPFPRSYYRCTNS KCTVKKRVERSSEDPTIVITTYEGQHCHHTVGFPRGGAGVGLISSHHEAAYARSHLMAPP PPPSPYQPSAFQFYYPRLSFPQQTTSPSSMLQSLRHPAEARDSSHSLFREEPNIRPDQLP SDDGLLGDIVPPGMRNR
>VcWRKY19
MEYVSLVDTSLDLNSNPLRFIEEAPKKEVQSNFIQLERKVPVKEEIQSTSALVEELNRVN AENKRLTEMLTVLCENYNVLRSQLMEYMSKNAPPEEEEQPPAVSRKRKAESTAVASTTTT TTTTTNNIGINNGGNIGGNSESSSTDEDSCKKPREEHVKATISRVYVRTEASDTSLIVKD GYQWRKYGQKVTRDNPCPRAYFKCSFAPICPVKKKVQRSMEDQSLLVATYEGEHNHPDPS RTEATTASNRGMTLNPGPCSASLSSSAPTITLDLTKKPKPPSPASDAKNSGRTVTNTPEF QQFLVQQMASSLTKDPGFKAALAAAISGRMVQQHGIEKW
>VcWRKY20
MANRSGLSINSDRIGFFLRQEPTVIINSLPEFNHHHYPHHPPPKLKLEPMEAARNQDFSD DKRTVTISEMDFFADNKRDESKHASSDHEKVDVKESDFAVNTGLHLLTGNTTSDQSMVDD GISPNSDDKRAKAELGVLQAELERMKAENQRLREMLNQITINYSALQAQLMNLMQNPDQK SNSVDGKVMGPRQFMDLGLAATAAASTAQTDETSSEEGRRGARSRSPVNCDDGREESPDN GSDQGPNKDPKLIDSAAAEATMRKARVSVRARSEAPMISDGCQWRKYGQKMAKGNPCPRA YYRCTMAAGCPVRKQVQRCAEDKTILITTYEGNHNHPLPPAAMAMASTTSSAARMLLSGS MPSADNGLMNPNYLARTLLPCSSTMASISASAP…
>VcWRKY21
MSSSAASQAMFVNQGLIYDPDQAHDDHQMMTMSTTQMGFFSFPPNMSLLFPLPNILPITN TSDHQSLKTLISATSAANPSFFTPDDDDDGDDDDQTLLLSTKQRYSEEDHIVKSGDFKFG AGGPQLSLQRSSSANLWAWGEVNECMSNVSKRSSSTASYYNGGDEHLGVVSAMKMKKKIN MKARRKVREPRFCFKTMSDVDVLDDGYKWRKYGQKVVKNTQHPRSYYRCTQDNCRVKKRV ERLAEDPRMVITTYEGRHAHSPSQDEDDSHAPSSQLDNFFF
>VcWRKY22
MDESKQTLKEEAEKTTADVEEEEEEEEEEDDEEEELDEVDDDEDDDDGGGCEFRVEQRKQ QLSESPKTQARVKSETLAVASVSENDFKSYFAASSHLLSEVPVDYALLRPLESPNFKDQV GKSHQQALVSVITEAAQSQLQTKVTESPQFPTSSSELSPTSVTQPISSGLTNKKLSLLAN TNSACMPEVERQNSSNRKSILSTDGYNWRKYGQKQVKIPQGSRSYYRCTYSECHAKKIEF IDNSNRMIEIISKGDHNHDPPRRINCTRESKLAVPVAANSTAHPMRMLNDSDPSTSSREA IQETPVIPETKRQNSIGSNGTSEVDIKEEHVDEPEPKRRQVVF
>VcWRKY23
MDESKQTLKEEAEKTTADVEEEEEEEEEEDDEEEELDEVDDDEDDDDGGGCEFRVEQRKQ QLSESPKTQARVKSETLAVASVSENDFKSYFAASSHLLSEVPVDYALLRPLESPNFKDQV GKSHQQALVSVITEAAQSQLQTKVTESPQFPTSSSELSPTSVTQPISSGLTNKKLSLLAN TNSACMPEVERQNSSNRKSILSTDGYNWRKYGQKQVKIPQGSRSYYRCTYSECHAKKIEF IDNSNRMIEIISKGDHNHDPPRRINCTRESKLAVPVAANSTAHPMRMLNDSDPSTSSREA IQETPVIPETKRQNSIGSNGTSEVDIKEEHVDEPEPKRRQVVFYLTFNYPVYVTRVKKCN TAYSGSLCKPGKKQKIVVHAAGDVGISGDGYRW…
>VcWRKY24
ESIWKGSVANGSLSNLKSLALHTCPKLTTLFTINMLSNLINLEELIVEDCPKINSLVSLQNSSSKSMHFLPSLKKISLLYLPRLVSISSGLGIAPKLERMVVFYCPKLEKLSATEVSSTGLKVIKAEKEWWDALKWYESDLSTEDEDHLDCLFIPLRRDGDLMAQLTEDEISGYRQGKVGSFNLMAQLTEDEISGYGQGKVGSFSIRDCFLNFSEEELLEEIPSEELEKISSEEVGGFKILASSSDQISHQHKRRCSARGDDGSVKCGSSGQCHCSKKRKHRVKRSIKVPAMSNKLADIPPDEYLWRKYGQKPIKGSPHPRGYYKCSSMRGCPARKHVERCFEDPSMLIVTYEGEHNHPKLLSQSATT
>VcWRKY25
MAVELMSSYRDGSFGANTEEIAAKEAAVAGFQSVEKLIRILSHQNNNHHQQKTISTDPDL VDYRAVADVAVNKFKKFISLLDRSRTGHARFRRGPMNQPQRTVEPEETVRSASTNRTPED KPVPPRVYCPTPVQRLPPLPHNHHNYVMKTGSVNERKEPVGPTTINFAAAAAAVATPAMS TGNSFKSSLTGDTDSFQPSMSSAFQLTNMSQVSSAGRPPLSSSSLKRKCSSVDDLANKCG GSSSGRCHCSKKRKSRVKRVVRVPAVSMKMADIPPDDYTWRKYGQKPIKGSPHPRGYYKC SSVRGCPARKHVERALDDPAMLIVTYEGEHNHTLSVTQGTAALVLESS
>VcWRKY26
MDSSSSPENLFGGDRNQKLLQGLIQGLESVNQLRNIIGRPVGDDKSSVAADLAMRVSESL AESISIVKRCPIEEVFDKIQVNSPHGGLKSEDSDGSCKSTSMLKQRRGCYKRSRRTTQTW TTTTSNLIDDGHAWRKYGQKLILNASHPRNYYRCTHKFDQGCQATKQVQRTEEEPPMYQI TYHGKHSCRDPLRAPHIILDSTIPNDTSNSNFISFGSTHYPNTKLNHEPSYPTFPVVKQE YSHNQHELKPSLNHKQSTPPPPTDPLFQLPDSMVFDSSVPMPALSPGSDHGDVISSSGAY SCTSSTHDDSFDDLEALVDFDVSQLVEFCY
>VcWRKY27
MASYQITPPTNYSSFSKTQFMSSPNTSFTDLLAGDYPSATATAASRGLSDRIAERTGSGV PKFKSIPPPSMPPVSPHAISPSFFNFSPGFNLSEFLDSPLVPSSNTLPSPTTGSFPGQAF NWKSNSNNHEQGIKQEQNNYSGFSFQTQTRPPTSSSATSFQSQVPTENQTWAYQQATNSN GPSSRNNTVKSEFIQSADSQSHGGFQSDYDQHKQSSQSIRQQKRSDDGYNWRKYGEKQVK GSENPRSYYKCTHPNCPTKKKVERSLVDGQITEIIYKGNHNHPKPHSTKRSSSASSQATH LTNETLDQSYASHGNGQMDSVATPENSSITIGDDELDEDETAAKRMRFEGESEGISTAGS NTSREPRVVVQTRSNIDILDDGYRWRKYGQKVV…
>VcWRKY28
MASYQIPPPTNYSSFSKTQFMSSPNTSFTDLLAGDYTSATATAASRGLSDRIAERTGSGV PKFKSIPPPSMPPVSPHAISPSFFNFSPGFNLSEFLDSPLLPSSNTLPSPTTGSFPGQAF NWKSNSNNQEQGIKQEQNNYPGFSFQTQTSRPPTSSSATSFQSQVPTENQTWGYQQATNS NGPSSRNNTVKSEFIQSADSQSHGGFQSDYDQHKQSSQSIRQQKRSDDGYNWRKYGEKQV KGSENPRSYYKCTHPNCPTKKKVERSLVDGQITEIIYKGNHNHPKPHSTKRSSSASSQAT HLTNDTLDQSYASHGNGQMDSVATPENSSITIGDDELDEDETAAKRMRFEGESEGISTAG SNTSREPRVVVQTRSNIDILDDGYRWRKYGQKV…
>VcWRKY29
MASAGGNSNFPTQFFMSNTGCSSTSFSDLLGENSSNMYDQQGQFQEQRSSSKTRVGMRND VIPMISPPPVSPSSYLSFPSSGLSPSWLLDSPAFLSTSNALPSPTTGTFAGLNFKEDRSY SDFSFLPSQTRPTPSSSSSMFQSSANAFPPSEESFKRKHEDWNMNKPSEQTQFSSIKSGP EPEFAPQVQTFSPEISTTRTNMPSNNALVSDHIPYAQPSQYLREQRKSEDGYNWRKYGQK QVKGSENPRSYYKCTYPSCPTKKKVETTLEGCVTEIVYKGSHNHPKPQSTRRASSHSIHP HFNSNLENSSQPNASLGNTQTESVATPENSSASFGEEDFDHQATSMSKSEDDNENDREVK RWRGENENEVISANGSRTVREPRIVVQTTSDID…
>VcWRKY30
MEEIEEANRKAVECSYRVLRLLSQPQDQTQLRNIMVETGEAVFRFKRVVSLLNSGLGHAR VRKVKRFPTPFPQDILLDNLSRRTDQLSQINFLQNPIQEMGSHVKSSLMLGNPLLDTPLN GKTPLQLAQQTPQAKHHHFIQQQLQKQQEMFQLQQQQMKQQAEMYRRSNSGINLNFDGST CTPTMSSTRSFISSLSIDGSSVANMDGSGFSLIGAAGSSDQNPHPHKRRCSGKGDDGSTK CASSGRCHCSKKRKHRVKRSIKVPAVSSKLADIPPDDYSWRKYGQKPIKGSPHPRGYYKC SSMRGCPARKHVERCLEDPSMLIVTYEGEHNHSRLPPQT
>VcWRKY31
MGRDESSEMEIDLSLKLDTQKDDSSKADDDDDDQQKVSNDSDPKQAQNHIEAAEGEAEAV VLQEDDASVDMSLQENFKTEEMEMNKMKEENKMLRKAVDQAMKNYYDLQMKVAVIQENNK KKDPKFFLSLNGNDNIEEMNRSPRTLDMTSQTPSTPSQEDDPRENTELGLSLGIQPSTRQ EEIRDEDHNKEESKELDAARFAQSKLHRSEMAGVTNVASPPNNRKARVSVRARCQTATMN DGCQWRKYGQKISKGNPCPRAYYRCTVAPGCPVRKQVQRCLEDMSILITTYEGTHNHPLP VGATAMASTTSTAAASFMLVDSSNPLSNGMTNTSFNQLPTFPYHTPHMINPISPYTTSIR NLNPNDPSKGIVLDLTNNNPSDTPQFHAAVANG…
>VcWRKY32
MEEKSQEIIKNENQPMMAANSTLSDQIPTSFGYPAGIFDMPCDYVEKGSFDFGFMDILGI QDYYCTTTTSNNYTTAATTPSSLFDLFQTPPVTVIPSPASTSEVVNTPATPNSTSISSSS TEAANDHDQTKATKVEQDEGEEEELENDQDKTKKELLKPKKKNQKRQREPRFAFMTKSEV DHLDDGFRWRKYGQKAVKNSPFPRSYYRCTTPACGVKKRVERSSDDPSIVVTTYEGTHTH PCPVTPRGSIGIMPGTAPPFNGGIGGGASSYIIPPPHHYQQQQPYFHSQTPTSLSFGNIT ATSTTASSLSFPSFDQERRFCPSPADSFLRDHGLLQDMIVPSLQVRKEPKDEWN
>VcWRKY33
MENYPSMFLPCSSSAAASSHMVNSSHIASYTDHFRSDHKTNGYYGDLMTSTNMGVPSLQV NNNNSQGKSLGTDENRDDQVKHGGKKKGEKKIRKPRYAFQTRSQVDILDDGYRWRKYGQK AVKNNRFPRSYYRCTHQGCNVKKQVQRLSKDEGVVVTTYEGMHSHPIEKSTDNFEHILSQ MQIYTAY
>VcWRKY34
MKTASLPNLNRESTSFPSFYSLYQDHDTALNHRPLDEENEASETSPFNDSILPLNEIGLL ASPSSVEMFGNESGNFTQLRLDQTLPSTSSVGSNQLSQSIRDQQTRSDDGYNWRKYGQKQ VKGSENPKSYYKCTYPNCPTKKKVERSLDGQITEIVYKGNHNHLKPQSTQRSSSAATAAS SQAIQNSNHLDSEIPDQCYASHGTGQMDSATPENSSVSIGDNDFDGSPRKSKSGGGGGGD EFDDEEPDAKRWKIEEGESEGISAAGSGTGQMDSATPEISSVLIGDDAFDGYNWRKYGQK QVKGSENPKSYYKCTHPNCPTKKKVERSLDGQITEIVYKGNHNHLKPQSTRRSSSAATAA SFQAIQNSNHSDSEIPDQSYASHGTGTDGFGDT…
>VcWRKY35
MAIDLMSYKTNSTFVGKPDTNSVREAANSGLQTVEKLITIFSHQTHHQNPSSSHGHIDDY GVINDVAVAELKKIVSLLDPTRTRTGHARFRKAPLPKPQETESAAGDQKSKNESGSTSTA YCLTPVHSSLPSVPQNKYQVLKNGAIAGNESTAKTIDFSVSNSLISSVTRITNPSTESAA NRPPVSSSTVKRKCGSVEENCSGSRGNCKKRKLKMKRVERVPAISMKLADVPQDDFSWRK YGQKAIKGSLHPRGYYRCSSLKGCPARKHVERAMDDPMMLIVTYENEHNHSCTGTESTGG YVSNNHQTAQTSSEKLKGKQSSHNQ
>VcWRKY36
MENNPIFFPCSSTIQPSSSFSSNMDLYKKNSNGVLGLKTEIMEGRTSEVKDVSASGSFRL SENDAKSSKKKGEKKIRKPKFAFQTRTQVDILDDGYRWRKYGQKAVKNNKFPRSYYRCTY QGCNVKKQVQRQSKDEGVVITTYEGVHTHPIDKPTDNFEQILTQMHIYPAPF
>VcWRKY37
MRLLLPENSKFMDGRFINNPFVYDHQEDAENSPENSGGGSPLSGLFTDGKMTSTSFPKRS RRGVQKRVVSVPIRDVEGSRSKPDSSPPSDSWSWRKYGQKPIKGSPYPRGYYRCSSSKGC PARKQVERSHVDPTMLLITYSSEHNHHTPPSKKSTAAATPSETTSIATEVSNSDDDQKPA VSENPKQIDQDEIYDSFGEESLINPCEFKWFSELETTPCTIIEMPILEGDGGVGTDGAVI LSMREEDESLFGDLGELPECSVVFRRVKVERAEEERLPRQCNLAPVR
>VcWRKY38
MEELNTWPDGSEEELVRELLDNSSPFLLQPPESAINHLVSTADYYPGPRIDDIDNALSVT NFKHDFQHMSQARISLLEKGYSKVENKYTLRIKSCGGGLADDGYKWRKYGQKSIKNSPNP RSYYRCTNPRCSAKKQVERSGDDPDTLIITYEGLHLHFAYPYFLLDPPQHVNPPPQHVNP PSKKIKSNISNSEAQAQAQEPYPFQEDEDKQSPENSSAGQFQGTFMDCSPEGIGPQGLLE DVVPLMIRNPSNNHLTSNSSSCSSYPSPPTSPSSLSWSPNYSSSCFNLGVYDVLLG
>VcWRKY39
MHHSLLPQLHSSPLPFFTQLPPITNNFAPKFSFFELNFPPKFEPISNSHFSKIPSSCFWS SGYFRSTFLLPPPSASNCEFLLVCHSFCGNSSEMEFAMESGLNLEQNTLINELTQGMELA KQLRTHLNPSSSPENRELLLQKILSSYEKALLILKWSGSMGNPQSLAPVTGLQESSVSGD GSPRSDDFDRGFKDHQEQSDISKKRKTLPTWTDHVRVCSENGIEGPMDDGYSWRKYGQKD ILGAKYPRSYYRCTYRSTQNCWATKQVQRSDDDPTVFEMTYKGKHTCNQNHHTSQSQEKQ QLKQNNHPNNHQQPPPENHMLFNLRRNLRVNTEELNNKEVASNFTFPHSASFKWMNGENQ NLGFSTHVNDHTLGSYSPFISPATSETNYYSVP…
>VcWRKY40
MEDDWDLYAVVRGCSAAAASTSTSTSAATTTASCSRDTQLSSSSQSQDDQFQFFSDPFEP RRSQSNEDLQDLFRPFFFPESQQISPHKTPVSPLSVLGGLQDLSPPPPLPPQHQSQQQPQ EKQEKQKQNHVDFETIGGPKSTGHTPTPRSKKRKSQLKRVCQVPAEGLSADSWSWRKYGQ KPIKGSPFPRGYYKCSTSKGCLARKQVERNRSDPVMFIVTYTGEHNHPMPTHRNSLAGIP RQKSVATETVTTTGDTTKPSSPLSPVSEKTESREDVLMEDDEEDEDDVIGGVSDTAIGDD FFEGLEEFTGTSTGDCLAGQFPATLTFPWASHGASPAVGRVP
>VcWRKY41
MQDNLLESTKAKLCEVREENQRLKMHLIKIMKDYQTLQMQFLDIAKQEAKKSTNLSSAYK TNKELEESDELTSLSLGRTLTDPIKDKTPRKGPEDEQDYKHGLALGLHNKEAGASWPPDK GLKTMRSEENEFSQQNPVKKARVSVRIRCDTPVMNDGCQWRKYGQKIGKGNPCPRAYYRC TIAPTCPVRKQVQRCAEDMSILISTYEGTHNHPLPLSATAIASTTSAAASTLLSGSSTSG TIPSSLVGTATSSGDLRGMNFYLSDNSNSNLYYLPNSSISSSPSYPTITLDLTSTSSSSC LNNIFSNSLSIPRYSTTNPTFSNGVLNYGTQVPYDKHQVGNSLHFGPGRNPENFNHSFIH KGLTSNLSSSHQTLPTDAIAAATNAITSDPSFQ…
>VcWRKY42
MSDENRDIPSHYNPFFHDQTAGTTSTGNSTFPFLHGHNYHSMYSPQVGFDFPPSNYMNLF GTTHDHSSHAAASLDHYSTMSCSSPEAICRIDGGSRKPSGGGGGGVAESSDQNPLTPAHS SLSNSSSSEGAAHDQVKDSGKSKTDDHCEDDDEKLNKVRNKPKKKGEKRERQPRFAFMTK SEIDNLEDGYRWRKYGQKAVKNSPFPRSYYRCTSQKCTVKKRVERSYEDPSTVITTYEGQ HNHHSPATLRGNAAGIFFPPSSSFLQGSTSSLGPSFPQHLLTQMLPVNLNDDHHPNSMYY HQQQQQQQQQLFQLPDYGLLQDIFPSFTQKEEP
>VcWRKY43
MDASLSEGLDSPPKDMNELEAETQASKKRQVVEKTVVRVKIEGNDQQQQQGKQRSEGPPS DCWSWRKYGQKPIKGSPYPRGYYRCSTSKGCSAKKQVERCRTDASMLVITYTSTHNHPGP DPINPTTETTQIQPTKDPKEEEEEEEEEEEEQQQRQEEEEAEKEQEPKDSQEEDANEDHL FHYSQSPFNSSQDMITMSKREEDPFDDDGEPITSVLLEEEPLLCFPPPLLSFSSNSQLKS EENDHDFYDELEELPCSSSSSSSFTSNFLRTSNFFDDRILVYPS
>VcWRKY44
MEGRLNDSSTSGSEFQEDKSDIGSFGHDQELPRGGSTGGQFSEEGSWKSSSPNMIKSPGN NRKEEKELESTKAEMNEVREENARLKTMLQKIENDYRSLQMRFIDIIQQQEPKNGNSSSN NNNNKSALSHENMEEPELVSLRLGTSPMEPKRDERNTTSSSSKTREDHSDHRRLKESLKL GLDYNLEGSKSDCVEMVALDRSPENSVEEITKEEEAAGETWPPSKVLKTVRSNGEDEISQ QASVKRARVSVRARCDTPTMHDGCQWRKYGQKIAKGNPCPRAYYRCTVAAACPVRKQVQR CAEDMSILITTYEGTHNHPLPVSATAMASTTSAAASMLISGSSTSQPGLLPQAATTTTAS ATNNLHGLNFTLSDNSRTRPFHFPNTSSVQPFP…
>VcWRKY45
MAYFSLLDTSSLDLNANPMSLVDEVPVSGSAAVYFEEFGGLIPPLTCCSTFIKEVQTNFS ELGRKNSVTEETSALEEELSRVNEENKKLTEQLTELCENYNALRNHLVDYMSKNPLRADQ ANVVEKKRKAESSITTINGGRATNNGGNNNINSDHSSSSDEDSSCNKKPRAREEEHVKVK TSRVYVRTEASDTSLIVKDGYQWRKYGQKVTRDNPCPRAYFKCSFAPTCPVKKKVQRSIE DQSILVATYEGEHNHSHPSRVEAAASSNRCVTIGSAPSPPRLTSSGPTVTLDLTKPNTNG DAKIPSLVVKSPEFQQFLVEQMASSLTKDPSFKAAVAAAISGRFLQHNLTEKW
>VcWRKY46
MSDEARDFYYHAQFQEDRYGTDATGFSFSLNNSPLSISNSSPHEPQGFDPSSYMSFTDSL NGSSDYNTLAKAFGLSPSSPEPLLEVKREQNLVVDAGSETAVTPNSSASSSSTEAGDDDS NKVKRERQQKESPDGGESSKKGSKAKKKGEKREKEPRFAFMTKSEVDHLEDGYRWRKYGQ KAVKNSPFPRSYYRCTTQKCTVKKRVERSYQDPTVVITTYEGQHNHPLPATLRGNLGGGM FMPPSMVAPPASFPQDYIVQMPPSAVYNYHAGGMNSFYPQTGSATLSTAPLHQQQLQISD YGLLQDIVPSMFLKLEQ
>VcWRKY47
MENYQGDLADIVRASGGPNLGIGADGGFSGVELPLPDWRFPAGPMNYIEETPVDEFGDPF SSCLRDPLLHELDMPSTGFFSNSTDMMKTSGVEGTTSHTTTSFGGRGQGGGGGGGIMLER QMKRPANIFTRMLQISPNAKMPAVSPCDSPVGLMKAAPSPLVNPNHDLISPNTSKSCLVE NTGVQISSPRNTGIKRRKSQAKKVVCIPAPAPANNRPSTGEVVPSDLWAWRKYGQKPIKG SPYPRGYYRCSSSKGCSARKQVERSRTDPNMLVITYTSEHNHPWPTQRNALAGSTRSQPS KTNSSVSSKNNSSNNSPAPHNSQKGTTKTSLKDEDEEEEEHKDNHHHSNTAGSNGSLMVK EEMMEEFDQKEIEMEDRDGDGDGEFGELGFSQN…
>VcWRKY48
METLINELNRGYELAKQLKRHIDPLESPESCEFLIQKIISTYDKSISMLNSGDLVGEPPK SLSAGSPRSEASELKDQCQIGDVYKKRKTSPRWTEQVRVCSGKGIGDDGYTWRKYGQKDI LGANFPRAYYRCTHRHVRGCLATKQVQKSDEDPSMFEITYRGRHTCVQTPASNGKEFAKL KKDDCQPRLQEGDRIPLFEFAATLQLKTEDMVIVDGICPSFSFPSTPIESQNVETISFPE PLKENHFLGGDSLEFLSSLEFPIDNFGFGENLQHSESDLSELISAPTSVTNSPTGNLDFS SLDQADFDPNFQFDTSEFFC
>VcWRKY49
MDWKDATPQPPPPPPPLNDNHHHHYNTSNNYLFTPSLPSTSNSLQYPLPPQSQFLPDNID WVSLLSGPNGGIFDTKAAPPYMVSDQGILKDVDSRERKRGSRVRKATRPRFAFHTKSADD ILDDGYRWRKYGQKAVKNSIYPRSYYRCTHHTCNVKKQVQRLSNDTDTVETTYEGIHNHP CEQLMQTLTPLLKQMQFLSSF
>VcWRKY50
MEGERGSGLQNYDIPVSFAAAPHVIQEMGFVHFDDQNQVMGFLAPSQQPSNCQMSQPLGG GGGTTSNHHPSRNGGDNDSAVGFGHAGLDSRPAAWNNDQVGQMDPKAVNDENCSGNANDA ATSWWRSSSSGGCGEKGKVKMRRKLREPRFCFQTRSEVDVLDDGYKWRKYGQKVVKNSLH PRSYYRCTHSNCRVKKRVERLSEDCRMVITTYEGRHNHSPSEDSNSSEHECFSSF
>VcWRKY51
MEPRKESVKTTELLDSNSASSSLFYHHFPAEDIHNMMFNAADQLGGGGGVEEEKRMGRSS SLGFMELLGIRDFSPNSIFNNNILDDHHHHQLLLQFNSTPPPSSLLKVMEEEKPKSTTQS QTTTTAVLLPDSSSLIDPTTPNSSISSAASSGEHKRSIREVVHPDHEDDQEEVEPQPQPQ PQPQPLLQNTIKQLKVVKRSSEKKREREPRFAFMTKSEVDHLEDGYRWRKYGQKAVKNSP FPRSYYRCTSASCNVKKRVERCMGDPSIVVTTYEGKHTHLSQLMPRPTSSAAGLRPTSAF NATGATAPFPPAGPQQVSSFPLHQSQFMTNLPPFMNCGNYTGTASNILNPCSGNNLVTVD HGLLQDIVPSLMRKDCS
>VcWRKY52
METSGRDWEQKTNLINELTEGMELAKQLQMHLNVTTTSSPPPPPPSSSSNETRELLVLRI LNSYDKALSMLKWNGSVFGDQPQPSGVGAIGRSESPRSFSGSPHSDDSDLEFKAHDHKNG SKKRKSAVPRWTKQVQICPGTGLEGPLDDGFSWRKYGQKDILGAKYPRGYYRCTHRNVQG CLATKQVQRSDEDPTVFEITYRGRHTCTSAAASHLAPPPSSPEKQEPNTAINIQSPQHHH QQHSLDFQTGLRAMTEGLDTGNRLSVPSFYFGPTSHVEAEGSYTRSVHSAPDRNDFMGNF SRSFMSPATSGTNNFSVPPPSEMTSTFGRNQAFQGLESELTEIVSGGKSATLSPTVGLDF QFGGADQFEPTFSFDDNPEFF
>VcWRKY53
MADGWDLHAVVSGCTAASSSSARTATLTVNCQTNKVEDPLTDLASLTFTDDDNDITPFYQ PGSGDNSDFEFQGLEEIYRSYNHLKPLPNNPSTISQQQTQLLPPPPPPQKMVQQLISTPG QLIKNSRAGSSLTLPGVRSRRRKNQQAKLVRQMTHEELLSDSWAWRKYGQKPIKGSPYPR NYYRCSTSKGCGARKQVEKSPSDPDIFIVSYSGEHTHPRPTHRNSLAGTTRTKFSSRPST PATVTSSDPPSLAAVPNPPCSSSSPVSPSSLSPSTPLVEGESNQRETIEIVEEEEEMEEA DDEDIDLIPNTVMSEDILKGFEELRRASLSRWTQNSSAAGGGGSGCC
>VcWRKY54
MGTISPEKICADRKRAIEELIKDRARDTAAQLQDLFGKPTGDLRGPEELVVKLLTSFTVS LSVLTSSCRDCEVCQIPVTTQVGSPSSGESSKRPAAKDRRGCYKRRNTSEIRVEVSTTSE DGHGWRKYGQKDILNAQFPRCYFRCTHKHDQGCQATKQVQRIQEAPHMYRTTYFGYHTCR SHPLNSPSQNPLLHSDPPEPYLLHFESKTITTEKKHNHHQYPSCPSSVPSVKKECGEETV QSNNLSGDLPVVEPIVWPELMPLEYSSSGYSTASTSTSHGFDMDLLLESGDFGSDFPYDE NDFPLAS
>VcWRKY55
MEEINSLILHGCKLAKHLELNLPNLSNHPGFLSRSCQDIASIFGAAVERLNNQGSTSTSY VGQSSHEMEAPEIGGGMVQEWLRYGGGSQAVGLLIQTQLLAEQGRMAGGMDVLGHGFGGG GGEAQPMDAADSSRGTASSSVRPSRRRNDEDKRTVMMPAPRMGNTEIPPEDGYTWRKYGQ KEILGSRFPRGYFRCTHQKLYNCPAKKQVQRLDNDPFTFEVIYRGNHTCHMSSTAPSGSP VPTELMPPPVTQQPTTTASPPPQPAAVPLGRWLSMDVGLRGSSGAGRGSSGAGPSSGGSG GAEPSMIRYGRDFEFPLPADLADVMFNSGSSSNNSMDLIFSSGMEDK
>VcWRKY56
MGSENKKLTEMLLLLQGQLIDLKQKYSENCHSNLKKRKAEEESLGGEIGGNSCKRPRETT RANVSRVYVKTDPSDTTLVVRDGYQWRKYGQKVTRDNPSPRAYYKCSAPNCPVKKKVQRS VEDPSLLVATYEGEHNHLHPNSQAQMSLGFNHLGMIPCSISSRTYTNSSSIGPNPGPNIL LMKPTGLTTIDGEKSSPGMDVKEFQQHLVEKMANSLTGNPSFTSALAAAISNRILDSDLT DNLENNI
>VcWRKY57
MDSKIGDAILNLNLNINPQEDINFDHAEFNEEIREVEGESRIPMENEESVLIEELNRTRS ENKKLTEMLFILCENYKNSMKDSQSVDLISEEDDSSSKSPKKRKGDSDQNLGIGNHGNTH EISSSCGDGVCCKRARELMKTSNVSKVYTKIHPSDTTLIVKDGYQWRKYGQKVTRDNPSP RAYYKCSFAPNCPVKKKVQRSVEDPSLLVAVYEGEHNHFHHNCQAEVPLGLNQFGMIPSS ISSPNYTTSSSPSPRPNPSPILDSIRPGIDMSAFQQLLVEKMTESLTRNPSFTTSLAAAI SSRILDNDLVENWENTA
