# Supplementary material for: Genome-wide identification of the WRKY gene family in blueberry (Vaccinium spp.) and expression analysis under abiotic stress
Source: Front Plant Sci. 2024 Aug 15;15:1447749. doi: 10.3389/fpls.2024.1447749 (PMC11358086; doi:10.3389/fpls.2024.1447749)
Supplement: Supplementary file 1 [file DataSheet1.zip › Supplementary material/Table S6.XLSX]

## Sheet: Sheet1
Table S6. cis-elements of VcWRKY gene promoters
gene	starting position	end position	cis-element name	function
VcWRKY1	1648	1678	AT-rich element	binding site of AT-rich DNA binding protein (ATBP-1)
VcWRKY1	917	946	TCA-element	cis-acting element involved in salicylic acid responsiveness
VcWRKY1	410	435	ABRE	cis-acting element involved in the abscisic acid responsiveness
VcWRKY1	461	487	A-box	cis-acting regulatory element
VcWRKY1	1050	1076	ARE	cis-acting regulatory element essential for the anaerobic induction
VcWRKY1	1491	1517	ARE	cis-acting regulatory element essential for the anaerobic induction
VcWRKY1	1164	1191	AuxRR-core	cis-acting regulatory element involved in auxin responsiveness
VcWRKY1	410	436	G-box	cis-acting regulatory element involved in light responsiveness
VcWRKY1	435	460	CGTCA-motif	cis-acting regulatory element involved in the MeJA-responsiveness
VcWRKY1	435	460	TGACG-motif	cis-acting regulatory element involved in the MeJA-responsiveness
VcWRKY1	100	126	CAT-box	cis-acting regulatory element related to meristem expression
VcWRKY1	175	201	CAT-box	cis-acting regulatory element related to meristem expression
VcWRKY1	46	73	GT1-motif	light responsive element
VcWRKY1	625	651	MBS	MYB binding site involved in drought-inducibility
VcWRKY1	1114	1142	ATC-motif	part of a conserved DNA module involved in light responsiveness
VcWRKY1	51	77	Box 4	part of a conserved DNA module involved in light responsiveness
VcWRKY1	215	241	Box 4	part of a conserved DNA module involved in light responsiveness
VcWRKY1	507	533	Box 4	part of a conserved DNA module involved in light responsiveness
VcWRKY1	1640	1666	Box 4	part of a conserved DNA module involved in light responsiveness
VcWRKY1	842	869	GATA-motif	part of a light responsive element
VcWRKY1	1771	1801	I-box	part of a light responsive element
VcWRKY1	1667	1695	LAMP-element	part of a light responsive element
VcWRKY1	73	99	TCT-motif	part of a light responsive element
VcWRKY1	405	431	TCT-motif	part of a light responsive element
VcWRKY2	1931	1960	TC-rich repeats	cis-acting element involved in defense and stress responsiveness
VcWRKY2	632	658	LTR	cis-acting element involved in low-temperature responsiveness
VcWRKY2	1253	1279	LTR	cis-acting element involved in low-temperature responsiveness
VcWRKY2	1637	1663	LTR	cis-acting element involved in low-temperature responsiveness
VcWRKY2	324	349	ABRE	cis-acting element involved in the abscisic acid responsiveness
VcWRKY2	1395	1420	ABRE	cis-acting element involved in the abscisic acid responsiveness
VcWRKY2	1693	1719	A-box	cis-acting regulatory element
VcWRKY2	376	403	AuxRR-core	cis-acting regulatory element involved in auxin responsiveness
VcWRKY2	1394	1420	G-Box	cis-acting regulatory element involved in light responsiveness
VcWRKY2	324	350	G-box	cis-acting regulatory element involved in light responsiveness
VcWRKY2	1035	1062	P-box	gibberellin-responsive element
VcWRKY2	452	479	GT1-motif	light responsive element
VcWRKY2	453	479	GT1-motif	light responsive element
VcWRKY2	474	500	CCAAT-box	MYBHv1 binding site
VcWRKY2	1435	1461	CCAAT-box	MYBHv1 binding site
VcWRKY2	1930	1960	3-AF3 binding site	part of a conserved DNA module array (CMA3)
VcWRKY2	1685	1714	ATCT-motif	part of a conserved DNA module involved in light responsiveness
VcWRKY2	131	157	Box 4	part of a conserved DNA module involved in light responsiveness
VcWRKY2	693	719	Box 4	part of a conserved DNA module involved in light responsiveness
VcWRKY2	1141	1167	Box 4	part of a conserved DNA module involved in light responsiveness
VcWRKY2	907	934	TCCC-motif	part of a light responsive element
VcWRKY2	171	197	TCT-motif	part of a light responsive element
VcWRKY2	392	421	WUN-motif	wound-responsive element
VcWRKY3	730	756	TGA-element	auxin-responsive element
VcWRKY3	814	841	TATC-box	cis-acting element involved in gibberellin-responsiveness
VcWRKY3	220	246	LTR	cis-acting element involved in low-temperature responsiveness
VcWRKY3	692	718	LTR	cis-acting element involved in low-temperature responsiveness
VcWRKY3	1392	1418	LTR	cis-acting element involved in low-temperature responsiveness
VcWRKY3	1473	1499	LTR	cis-acting element involved in low-temperature responsiveness
VcWRKY3	641	666	ABRE	cis-acting element involved in the abscisic acid responsiveness
VcWRKY3	307	333	A-box	cis-acting regulatory element
VcWRKY3	474	500	A-box	cis-acting regulatory element
VcWRKY3	640	666	G-box	cis-acting regulatory element involved in light responsiveness
VcWRKY3	558	583	CGTCA-motif	cis-acting regulatory element involved in the MeJA-responsiveness
VcWRKY3	639	664	CGTCA-motif	cis-acting regulatory element involved in the MeJA-responsiveness
VcWRKY3	745	770	CGTCA-motif	cis-acting regulatory element involved in the MeJA-responsiveness
VcWRKY3	558	583	TGACG-motif	cis-acting regulatory element involved in the MeJA-responsiveness
VcWRKY3	639	664	TGACG-motif	cis-acting regulatory element involved in the MeJA-responsiveness
VcWRKY3	745	770	TGACG-motif	cis-acting regulatory element involved in the MeJA-responsiveness
VcWRKY3	637	667	O2-site	cis-acting regulatory element involved in zein metabolism regulation
VcWRKY3	1504	1532	O2-site	cis-acting regulatory element involved in zein metabolism regulation
VcWRKY3	1244	1270	CAT-box	cis-acting regulatory element related to meristem expression
VcWRKY3	671	698	P-box	gibberellin-responsive element
VcWRKY3	606	632	Sp1	light responsive element
VcWRKY3	1221	1247	Sp1	light responsive element
VcWRKY3	1449	1475	Sp1	light responsive element
VcWRKY3	918	944	Box 4	part of a conserved DNA module involved in light responsiveness
VcWRKY3	887	915	GA-motif	part of a light responsive element
VcWRKY3	1029	1057	GA-motif	part of a light responsive element
VcWRKY3	811	838	GATA-motif	part of a light responsive element
VcWRKY3	586	615	I-box	part of a light responsive element
VcWRKY3	1902	1930	AE-box	part of a module for light response
VcWRKY4	1520	1547	TATC-box	cis-acting element involved in gibberellin-responsiveness
VcWRKY4	1030	1059	TCA-element	cis-acting element involved in salicylic acid responsiveness
VcWRKY4	1634	1663	TCA-element	cis-acting element involved in salicylic acid responsiveness
VcWRKY4	1895	1924	TCA-element	cis-acting element involved in salicylic acid responsiveness
VcWRKY4	358	383	ABRE	cis-acting element involved in the abscisic acid responsiveness
VcWRKY4	442	468	A-box	cis-acting regulatory element
VcWRKY4	622	648	A-box	cis-acting regulatory element
VcWRKY4	1728	1754	A-box	cis-acting regulatory element
VcWRKY4	1667	1693	ARE	cis-acting regulatory element essential for the anaerobic induction
VcWRKY4	1962	1988	ARE	cis-acting regulatory element essential for the anaerobic induction
VcWRKY4	357	383	G-Box	cis-acting regulatory element involved in light responsiveness
VcWRKY4	497	522	CGTCA-motif	cis-acting regulatory element involved in the MeJA-responsiveness
VcWRKY4	775	800	CGTCA-motif	cis-acting regulatory element involved in the MeJA-responsiveness
VcWRKY4	815	840	CGTCA-motif	cis-acting regulatory element involved in the MeJA-responsiveness
VcWRKY4	497	522	TGACG-motif	cis-acting regulatory element involved in the MeJA-responsiveness
VcWRKY4	775	800	TGACG-motif	cis-acting regulatory element involved in the MeJA-responsiveness
VcWRKY4	815	840	TGACG-motif	cis-acting regulatory element involved in the MeJA-responsiveness
VcWRKY4	827	856	O2-site	cis-acting regulatory element involved in zein metabolism regulation
VcWRKY4	32	58	CAT-box	cis-acting regulatory element related to meristem expression
VcWRKY4	1717	1743	GC-motif	enhancer-like element involved in anoxic specific inducibility
VcWRKY4	61	88	GT1-motif	light responsive element
VcWRKY4	62	88	GT1-motif	light responsive element
VcWRKY4	1138	1164	MBS	MYB binding site involved in drought-inducibility
VcWRKY4	1454	1483	ATCT-motif	part of a conserved DNA module involved in light responsiveness
VcWRKY4	735	762	TCCC-motif	part of a light responsive element
VcWRKY4	102	128	TCT-motif	part of a light responsive element
VcWRKY5	402	428	TGA-element	auxin-responsive element
VcWRKY5	598	624	TGA-element	auxin-responsive element
VcWRKY5	165	194	ACE	cis-acting element involved in light responsiveness
VcWRKY5	530	556	LTR	cis-acting element involved in low-temperature responsiveness
VcWRKY5	1070	1096	LTR	cis-acting element involved in low-temperature responsiveness
VcWRKY5	1352	1381	TCA-element	cis-acting element involved in salicylic acid responsiveness
VcWRKY5	1371	1400	TCA-element	cis-acting element involved in salicylic acid responsiveness
VcWRKY5	76	102	ABRE	cis-acting element involved in the abscisic acid responsiveness
VcWRKY5	77	102	ABRE	cis-acting element involved in the abscisic acid responsiveness
VcWRKY5	1610	1635	ABRE	cis-acting element involved in the abscisic acid responsiveness
VcWRKY5	1067	1093	ARE	cis-acting regulatory element essential for the anaerobic induction
VcWRKY5	25	52	AuxRR-core	cis-acting regulatory element involved in auxin responsiveness
VcWRKY5	309	336	AuxRR-core	cis-acting regulatory element involved in auxin responsiveness
VcWRKY5	76	102	G-box	cis-acting regulatory element involved in light responsiveness
VcWRKY5	76	102	G-Box	cis-acting regulatory element involved in light responsiveness
VcWRKY5	1609	1635	G-Box	cis-acting regulatory element involved in light responsiveness
VcWRKY5	73	98	CGTCA-motif	cis-acting regulatory element involved in the MeJA-responsiveness
VcWRKY5	774	799	CGTCA-motif	cis-acting regulatory element involved in the MeJA-responsiveness
VcWRKY5	780	805	CGTCA-motif	cis-acting regulatory element involved in the MeJA-responsiveness
VcWRKY5	792	817	CGTCA-motif	cis-acting regulatory element involved in the MeJA-responsiveness
VcWRKY5	939	964	CGTCA-motif	cis-acting regulatory element involved in the MeJA-responsiveness
VcWRKY5	73	98	TGACG-motif	cis-acting regulatory element involved in the MeJA-responsiveness
VcWRKY5	774	799	TGACG-motif	cis-acting regulatory element involved in the MeJA-responsiveness
VcWRKY5	780	805	TGACG-motif	cis-acting regulatory element involved in the MeJA-responsiveness
VcWRKY5	792	817	TGACG-motif	cis-acting regulatory element involved in the MeJA-responsiveness
VcWRKY5	939	964	TGACG-motif	cis-acting regulatory element involved in the MeJA-responsiveness
VcWRKY5	903	930	GCN4_motif	cis-regulatory element involved in endosperm expression
VcWRKY5	1622	1650.5	HD-Zip 1	element involved in differentiation of the palisade mesophyll cells
VcWRKY5	142	168	GC-motif	enhancer-like element involved in anoxic specific inducibility
VcWRKY5	980	1006	GT1-motif	light responsive element
VcWRKY5	1113	1139	GT1-motif	light responsive element
VcWRKY5	750	776	MBS	MYB binding site involved in drought-inducibility
VcWRKY5	1889	1915	MBS	MYB binding site involved in drought-inducibility
VcWRKY5	1631	1658	MRE	MYB binding site involved in light responsiveness
VcWRKY5	538	564	CCAAT-box	MYBHv1 binding site
VcWRKY5	357	383	Box 4	part of a conserved DNA module involved in light responsiveness
VcWRKY5	1241	1269	GA-motif	part of a light responsive element
VcWRKY6	1352	1378	LTR	cis-acting element involved in low-temperature responsiveness
VcWRKY6	935	960	ABRE	cis-acting element involved in the abscisic acid responsiveness
VcWRKY6	1133	1158	ABRE	cis-acting element involved in the abscisic acid responsiveness
VcWRKY6	1313	1339	ARE	cis-acting regulatory element essential for the anaerobic induction
VcWRKY6	1437	1463	ARE	cis-acting regulatory element essential for the anaerobic induction
VcWRKY6	1522	1548	ARE	cis-acting regulatory element essential for the anaerobic induction
VcWRKY6	1529	1555	ARE	cis-acting regulatory element essential for the anaerobic induction
VcWRKY6	1133	1159	G-box	cis-acting regulatory element involved in light responsiveness
VcWRKY6	935	961	G-Box	cis-acting regulatory element involved in light responsiveness
VcWRKY6	502	527	CGTCA-motif	cis-acting regulatory element involved in the MeJA-responsiveness
VcWRKY6	733	758	CGTCA-motif	cis-acting regulatory element involved in the MeJA-responsiveness
VcWRKY6	741	766	CGTCA-motif	cis-acting regulatory element involved in the MeJA-responsiveness
VcWRKY6	1716	1741	CGTCA-motif	cis-acting regulatory element involved in the MeJA-responsiveness
VcWRKY6	502	527	TGACG-motif	cis-acting regulatory element involved in the MeJA-responsiveness
VcWRKY6	733	758	TGACG-motif	cis-acting regulatory element involved in the MeJA-responsiveness
VcWRKY6	741	766	TGACG-motif	cis-acting regulatory element involved in the MeJA-responsiveness
VcWRKY6	1716	1741	TGACG-motif	cis-acting regulatory element involved in the MeJA-responsiveness
VcWRKY6	455	482	GARE-motif	gibberellin-responsive element
VcWRKY6	1765	1795	3-AF1 binding site	light responsive element
VcWRKY6	509	535	CCAAT-box	MYBHv1 binding site
VcWRKY6	558	584	CCAAT-box	MYBHv1 binding site
VcWRKY6	611	637	CCAAT-box	MYBHv1 binding site
VcWRKY6	1297	1323	CCAAT-box	MYBHv1 binding site
VcWRKY6	2002	2028	CCAAT-box	MYBHv1 binding site
VcWRKY6	1213	1239	Box 4	part of a conserved DNA module involved in light responsiveness
VcWRKY6	246	274	GA-motif	part of a light responsive element
VcWRKY6	129	156	GATA-motif	part of a light responsive element
VcWRKY6	1027	1057	GATA-motif	part of a light responsive element
VcWRKY6	524	550	TCT-motif	part of a light responsive element
VcWRKY6	596	622	TCT-motif	part of a light responsive element
VcWRKY6	819	845	TCT-motif	part of a light responsive element
VcWRKY6	1659	1685	TCT-motif	part of a light responsive element
VcWRKY7	954	979	ABRE	cis-acting element involved in the abscisic acid responsiveness
VcWRKY7	1596	1622	ABRE	cis-acting element involved in the abscisic acid responsiveness
VcWRKY7	1597	1622	ABRE	cis-acting element involved in the abscisic acid responsiveness
VcWRKY7	1631	1656	ABRE	cis-acting element involved in the abscisic acid responsiveness
VcWRKY7	350	376	ARE	cis-acting regulatory element essential for the anaerobic induction
VcWRKY7	375	401	ARE	cis-acting regulatory element essential for the anaerobic induction
VcWRKY7	1502	1528	ARE	cis-acting regulatory element essential for the anaerobic induction
VcWRKY7	1789	1815	ARE	cis-acting regulatory element essential for the anaerobic induction
VcWRKY7	861	891	G-Box	cis-acting regulatory element involved in light responsiveness
VcWRKY7	1596	1622	G-Box	cis-acting regulatory element involved in light responsiveness
VcWRKY7	1631	1657	G-Box	cis-acting regulatory element involved in light responsiveness
VcWRKY7	862	891	G-box	cis-acting regulatory element involved in light responsiveness
VcWRKY7	953	979	G-box	cis-acting regulatory element involved in light responsiveness
VcWRKY7	1595	1623	G-box	cis-acting regulatory element involved in light responsiveness
VcWRKY7	1596	1622	G-box	cis-acting regulatory element involved in light responsiveness
VcWRKY7	22	47	CGTCA-motif	cis-acting regulatory element involved in the MeJA-responsiveness
VcWRKY7	952	977	CGTCA-motif	cis-acting regulatory element involved in the MeJA-responsiveness
VcWRKY7	22	47	TGACG-motif	cis-acting regulatory element involved in the MeJA-responsiveness
VcWRKY7	952	977	TGACG-motif	cis-acting regulatory element involved in the MeJA-responsiveness
VcWRKY7	1605	1633	O2-site	cis-acting regulatory element involved in zein metabolism regulation
VcWRKY7	221	248	GCN4_motif	cis-regulatory element involved in endosperm expression
VcWRKY7	1443	1470	GCN4_motif	cis-regulatory element involved in endosperm expression
VcWRKY7	1923	1953	3-AF1 binding site	light responsive element
VcWRKY7	115	141	GT1-motif	light responsive element
VcWRKY7	1476	1502	Sp1	light responsive element
VcWRKY7	1435	1461	MBS	MYB binding site involved in drought-inducibility
VcWRKY7	310	336	CCAAT-box	MYBHv1 binding site
VcWRKY7	897	923	CCAAT-box	MYBHv1 binding site
VcWRKY7	628	654	Box 4	part of a conserved DNA module involved in light responsiveness
VcWRKY7	745	771	Box 4	part of a conserved DNA module involved in light responsiveness
VcWRKY7	1172	1198	Box 4	part of a conserved DNA module involved in light responsiveness
VcWRKY7	1532	1558	Box 4	part of a conserved DNA module involved in light responsiveness
VcWRKY7	1215	1243	chs-CMA1a	part of a light responsive element
VcWRKY7	1941	1968	TCCC-motif	part of a light responsive element
VcWRKY7	1623	1649	TCT-motif	part of a light responsive element
VcWRKY7	1104	1132	AE-box	part of a module for light response
VcWRKY8	1962	1988	TGA-element	auxin-responsive element
VcWRKY8	297	326	TC-rich repeats	cis-acting element involved in defense and stress responsiveness
VcWRKY8	302	331	ACE	cis-acting element involved in light responsiveness
VcWRKY8	808	834	LTR	cis-acting element involved in low-temperature responsiveness
VcWRKY8	1429	1454	ABRE	cis-acting element involved in the abscisic acid responsiveness
VcWRKY8	1609	1634	ABRE	cis-acting element involved in the abscisic acid responsiveness
VcWRKY8	767	793	A-box	cis-acting regulatory element
VcWRKY8	183	209	ARE	cis-acting regulatory element essential for the anaerobic induction
VcWRKY8	519	545	ARE	cis-acting regulatory element essential for the anaerobic induction
VcWRKY8	1720	1746	ARE	cis-acting regulatory element essential for the anaerobic induction
VcWRKY8	1041	1068	AuxRR-core	cis-acting regulatory element involved in auxin responsiveness
VcWRKY8	1429	1455	G-box	cis-acting regulatory element involved in light responsiveness
VcWRKY8	1608	1634	G-box	cis-acting regulatory element involved in light responsiveness
VcWRKY8	1657	1685	RY-element	cis-acting regulatory element involved in seed-specific regulation
VcWRKY8	108	133	CGTCA-motif	cis-acting regulatory element involved in the MeJA-responsiveness
VcWRKY8	108	133	TGACG-motif	cis-acting regulatory element involved in the MeJA-responsiveness
VcWRKY8	22	48	CAT-box	cis-acting regulatory element related to meristem expression
VcWRKY8	1379	1408	AT-rich sequence	element for maximal elicitor-mediated activation (2copies)
VcWRKY8	1592	1618	GC-motif	enhancer-like element involved in anoxic specific inducibility
VcWRKY8	1630	1657	P-box	gibberellin-responsive element
VcWRKY8	1358	1384	GT1-motif	light responsive element
VcWRKY8	1584	1610	CCAAT-box	MYBHv1 binding site
VcWRKY8	1601	1627	CCAAT-box	MYBHv1 binding site
VcWRKY8	615	641	Box 4	part of a conserved DNA module involved in light responsiveness
VcWRKY8	822	848	Box 4	part of a conserved DNA module involved in light responsiveness
VcWRKY8	1834	1860	Box 4	part of a conserved DNA module involved in light responsiveness
VcWRKY8	93	119	TCT-motif	part of a light responsive element
VcWRKY8	869	895	TCT-motif	part of a light responsive element
VcWRKY9	1321	1351	AT-rich element	binding site of AT-rich DNA binding protein (ATBP-1)
VcWRKY9	1809	1838	TC-rich repeats	cis-acting element involved in defense and stress responsiveness
VcWRKY9	1138	1165	ABRE	cis-acting element involved in the abscisic acid responsiveness
VcWRKY9	1141	1168	ABRE	cis-acting element involved in the abscisic acid responsiveness
VcWRKY9	1256	1282	A-box	cis-acting regulatory element
VcWRKY9	250	276	ARE	cis-acting regulatory element essential for the anaerobic induction
VcWRKY9	568	594	ARE	cis-acting regulatory element essential for the anaerobic induction
VcWRKY9	813	839	ARE	cis-acting regulatory element essential for the anaerobic induction
VcWRKY9	882	908	ARE	cis-acting regulatory element essential for the anaerobic induction
VcWRKY9	1291	1317	ARE	cis-acting regulatory element essential for the anaerobic induction
VcWRKY9	1316	1342	ARE	cis-acting regulatory element essential for the anaerobic induction
VcWRKY9	1777	1803	ARE	cis-acting regulatory element essential for the anaerobic induction
VcWRKY9	1907	1933	ARE	cis-acting regulatory element essential for the anaerobic induction
VcWRKY9	1018	1047	circadian	cis-acting regulatory element involved in circadian control
VcWRKY9	1080	1106	G-box	cis-acting regulatory element involved in light responsiveness
VcWRKY9	1476	1502	G-box	cis-acting regulatory element involved in light responsiveness
VcWRKY9	502	527	CGTCA-motif	cis-acting regulatory element involved in the MeJA-responsiveness
VcWRKY9	502	527	TGACG-motif	cis-acting regulatory element involved in the MeJA-responsiveness
VcWRKY9	1136	1162	GT1-motif	light responsive element
VcWRKY9	579	605	MBS	MYB binding site involved in drought-inducibility
VcWRKY9	1972	1998	MBS	MYB binding site involved in drought-inducibility
VcWRKY9	761	788	MRE	MYB binding site involved in light responsiveness
VcWRKY9	1200	1226	CCAAT-box	MYBHv1 binding site
VcWRKY9	1215	1241	CCAAT-box	MYBHv1 binding site
VcWRKY9	446	472	Box 4	part of a conserved DNA module involved in light responsiveness
VcWRKY9	1619	1649	CAG-motif	part of a light response element
VcWRKY9	1590	1616	TCT-motif	part of a light responsive element
VcWRKY9	1887	1913	TCT-motif	part of a light responsive element
VcWRKY10	1196	1222	TGA-element	auxin-responsive element
VcWRKY10	1199	1228	TC-rich repeats	cis-acting element involved in defense and stress responsiveness
VcWRKY10	1496	1522	LTR	cis-acting element involved in low-temperature responsiveness
VcWRKY10	1321	1351	TCA-element	cis-acting element involved in salicylic acid responsiveness
VcWRKY10	501	527	A-box	cis-acting regulatory element
VcWRKY10	1118	1144	ARE	cis-acting regulatory element essential for the anaerobic induction
VcWRKY10	1964	1990	ARE	cis-acting regulatory element essential for the anaerobic induction
VcWRKY10	1219	1245	CAT-box	cis-acting regulatory element related to meristem expression
VcWRKY10	1644	1670	GT1-motif	light responsive element
VcWRKY10	1693	1719	MBS	MYB binding site involved in drought-inducibility
VcWRKY10	1786	1812	MBS	MYB binding site involved in drought-inducibility
VcWRKY10	593	620	MRE	MYB binding site involved in light responsiveness
VcWRKY10	1848	1875	MRE	MYB binding site involved in light responsiveness
VcWRKY10	1465	1491	Box 4	part of a conserved DNA module involved in light responsiveness
VcWRKY10	389	415	TCT-motif	part of a light responsive element
VcWRKY10	762	791.5	HD-Zip 3	protein binding site
VcWRKY11	233	259	LTR	cis-acting element involved in low-temperature responsiveness
VcWRKY11	437	463	LTR	cis-acting element involved in low-temperature responsiveness
VcWRKY11	1061	1090	TCA-element	cis-acting element involved in salicylic acid responsiveness
VcWRKY11	125	150	ABRE	cis-acting element involved in the abscisic acid responsiveness
VcWRKY11	504	534	ABRE	cis-acting element involved in the abscisic acid responsiveness
VcWRKY11	507	532	ABRE	cis-acting element involved in the abscisic acid responsiveness
VcWRKY11	1052	1077	ABRE	cis-acting element involved in the abscisic acid responsiveness
VcWRKY11	1877	1902	ABRE	cis-acting element involved in the abscisic acid responsiveness
VcWRKY11	117	143	ARE	cis-acting regulatory element essential for the anaerobic induction
VcWRKY11	328	354	ARE	cis-acting regulatory element essential for the anaerobic induction
VcWRKY11	124	150	G-box	cis-acting regulatory element involved in light responsiveness
VcWRKY11	1051	1077	G-box	cis-acting regulatory element involved in light responsiveness
VcWRKY11	506	532	G-Box	cis-acting regulatory element involved in light responsiveness
VcWRKY11	1877	1903	G-Box	cis-acting regulatory element involved in light responsiveness
VcWRKY11	738	763	CGTCA-motif	cis-acting regulatory element involved in the MeJA-responsiveness
VcWRKY11	963	988	CGTCA-motif	cis-acting regulatory element involved in the MeJA-responsiveness
VcWRKY11	1254	1279	CGTCA-motif	cis-acting regulatory element involved in the MeJA-responsiveness
VcWRKY11	1522	1547	CGTCA-motif	cis-acting regulatory element involved in the MeJA-responsiveness
VcWRKY11	738	763	TGACG-motif	cis-acting regulatory element involved in the MeJA-responsiveness
VcWRKY11	963	988	TGACG-motif	cis-acting regulatory element involved in the MeJA-responsiveness
VcWRKY11	1254	1279	TGACG-motif	cis-acting regulatory element involved in the MeJA-responsiveness
VcWRKY11	1522	1547	TGACG-motif	cis-acting regulatory element involved in the MeJA-responsiveness
VcWRKY11	1668	1697	O2-site	cis-acting regulatory element involved in zein metabolism regulation
VcWRKY11	1389	1415	CAT-box	cis-acting regulatory element related to meristem expression
VcWRKY11	1277	1303	GT1-motif	light responsive element
VcWRKY11	1296	1322	GT1-motif	light responsive element
VcWRKY11	1881	1910	GT1-motif	light responsive element
VcWRKY11	674	700	Sp1	light responsive element
VcWRKY11	979	1006	GATA-motif	part of a light responsive element
VcWRKY11	1711	1740	GATA-motif	part of a light responsive element
VcWRKY11	1659	1687	LAMP-element	part of a light responsive element
VcWRKY11	1446	1472	TCT-motif	part of a light responsive element
VcWRKY12	1382	1408	LTR	cis-acting element involved in low-temperature responsiveness
VcWRKY12	978	1003	ABRE	cis-acting element involved in the abscisic acid responsiveness
VcWRKY12	502	532	Box II -like sequence	cis-acting regulatory element
VcWRKY12	1081	1107	ARE	cis-acting regulatory element essential for the anaerobic induction
VcWRKY12	1618	1644	ARE	cis-acting regulatory element essential for the anaerobic induction
VcWRKY12	977	1003	G-Box	cis-acting regulatory element involved in light responsiveness
VcWRKY12	753	778	CGTCA-motif	cis-acting regulatory element involved in the MeJA-responsiveness
VcWRKY12	753	778	TGACG-motif	cis-acting regulatory element involved in the MeJA-responsiveness
VcWRKY12	682	709	GCN4_motif	cis-regulatory element involved in endosperm expression
VcWRKY12	415	442	GT1-motif	light responsive element
VcWRKY12	416	442	GT1-motif	light responsive element
VcWRKY12	717	743	GT1-motif	light responsive element
VcWRKY12	1069	1095	GT1-motif	light responsive element
VcWRKY12	1592	1618	GT1-motif	light responsive element
VcWRKY12	183	210	MRE	MYB binding site involved in light responsiveness
VcWRKY12	1066	1093	MRE	MYB binding site involved in light responsiveness
VcWRKY12	1275	1302	MRE	MYB binding site involved in light responsiveness
VcWRKY12	795	821	Box 4	part of a conserved DNA module involved in light responsiveness
VcWRKY12	837	863	Box 4	part of a conserved DNA module involved in light responsiveness
VcWRKY12	1274	1305	chs-CMA2b	part of a light responsive element
VcWRKY12	388	415	GATA-motif	part of a light responsive element
VcWRKY12	1534	1564	I-box	part of a light responsive element
VcWRKY12	1690	1720	L-box	part of a light responsive element
VcWRKY12	290	316	TCT-motif	part of a light responsive element
VcWRKY12	1114	1140	TCT-motif	part of a light responsive element
VcWRKY12	831	860.5	HD-Zip 3	protein binding site
VcWRKY13	1189	1218	TC-rich repeats	cis-acting element involved in defense and stress responsiveness
VcWRKY13	343	372	TCA-element	cis-acting element involved in salicylic acid responsiveness
VcWRKY13	476	501	ABRE	cis-acting element involved in the abscisic acid responsiveness
VcWRKY13	865	890	ABRE	cis-acting element involved in the abscisic acid responsiveness
VcWRKY13	153	179	A-box	cis-acting regulatory element
VcWRKY13	360	386	A-box	cis-acting regulatory element
VcWRKY13	475	501	G-Box	cis-acting regulatory element involved in light responsiveness
VcWRKY13	864	890	G-Box	cis-acting regulatory element involved in light responsiveness
VcWRKY13	849	877	RY-element	cis-acting regulatory element involved in seed-specific regulation
VcWRKY13	141	166	CGTCA-motif	cis-acting regulatory element involved in the MeJA-responsiveness
VcWRKY13	505	530	CGTCA-motif	cis-acting regulatory element involved in the MeJA-responsiveness
VcWRKY13	141	166	TGACG-motif	cis-acting regulatory element involved in the MeJA-responsiveness
VcWRKY13	505	530	TGACG-motif	cis-acting regulatory element involved in the MeJA-responsiveness
VcWRKY13	1717	1743	CAT-box	cis-acting regulatory element related to meristem expression
VcWRKY13	1135	1162	P-box	gibberellin-responsive element
VcWRKY13	934	961	GT1-motif	light responsive element
VcWRKY13	80	107	MRE	MYB binding site involved in light responsiveness
VcWRKY13	492	518	CCAAT-box	MYBHv1 binding site
VcWRKY13	939	965	Box 4	part of a conserved DNA module involved in light responsiveness
VcWRKY13	1162	1191	I-box	part of a light responsive element
VcWRKY13	1189	1215	TCT-motif	part of a light responsive element
VcWRKY13	1944	1972	AE-box	part of a module for light response
VcWRKY14	460	486	TGA-element	auxin-responsive element
VcWRKY14	831	860	ABRE	cis-acting element involved in the abscisic acid responsiveness
VcWRKY14	1232	1257	ABRE	cis-acting element involved in the abscisic acid responsiveness
VcWRKY14	1266	1291	ABRE	cis-acting element involved in the abscisic acid responsiveness
VcWRKY14	1384	1410	ABRE	cis-acting element involved in the abscisic acid responsiveness
VcWRKY14	1385	1410	ABRE	cis-acting element involved in the abscisic acid responsiveness
VcWRKY14	1566	1591	ABRE	cis-acting element involved in the abscisic acid responsiveness
VcWRKY14	1581	1606	ABRE	cis-acting element involved in the abscisic acid responsiveness
VcWRKY14	1687	1712	ABRE	cis-acting element involved in the abscisic acid responsiveness
VcWRKY14	1695	1721	ABRE	cis-acting element involved in the abscisic acid responsiveness
VcWRKY14	1696	1721	ABRE	cis-acting element involved in the abscisic acid responsiveness
VcWRKY14	1762	1787	ABRE	cis-acting element involved in the abscisic acid responsiveness
VcWRKY14	1608	1634	A-box	cis-acting regulatory element
VcWRKY14	37	63	ARE	cis-acting regulatory element essential for the anaerobic induction
VcWRKY14	1441	1467	ARE	cis-acting regulatory element essential for the anaerobic induction
VcWRKY14	1468	1494	ARE	cis-acting regulatory element essential for the anaerobic induction
VcWRKY14	77	106	circadian	cis-acting regulatory element involved in circadian control
VcWRKY14	1231	1257	G-Box	cis-acting regulatory element involved in light responsiveness
VcWRKY14	1265	1291	G-Box	cis-acting regulatory element involved in light responsiveness
VcWRKY14	1384	1410	G-Box	cis-acting regulatory element involved in light responsiveness
VcWRKY14	1686	1712	G-Box	cis-acting regulatory element involved in light responsiveness
VcWRKY14	1695	1721	G-Box	cis-acting regulatory element involved in light responsiveness
VcWRKY14	1384	1410	G-box	cis-acting regulatory element involved in light responsiveness
VcWRKY14	1563	1592	G-box	cis-acting regulatory element involved in light responsiveness
VcWRKY14	1566	1592	G-box	cis-acting regulatory element involved in light responsiveness
VcWRKY14	1579	1607	G-box	cis-acting regulatory element involved in light responsiveness
VcWRKY14	1580	1606	G-box	cis-acting regulatory element involved in light responsiveness
VcWRKY14	1695	1721	G-box	cis-acting regulatory element involved in light responsiveness
VcWRKY14	1762	1788	G-box	cis-acting regulatory element involved in light responsiveness
VcWRKY14	835	863	RY-element	cis-acting regulatory element involved in seed-specific regulation
VcWRKY14	121	146	CGTCA-motif	cis-acting regulatory element involved in the MeJA-responsiveness
VcWRKY14	1313	1338	CGTCA-motif	cis-acting regulatory element involved in the MeJA-responsiveness
VcWRKY14	1336	1361	CGTCA-motif	cis-acting regulatory element involved in the MeJA-responsiveness
VcWRKY14	1479	1504	CGTCA-motif	cis-acting regulatory element involved in the MeJA-responsiveness
VcWRKY14	1783	1808	CGTCA-motif	cis-acting regulatory element involved in the MeJA-responsiveness
VcWRKY14	121	146	TGACG-motif	cis-acting regulatory element involved in the MeJA-responsiveness
VcWRKY14	1313	1338	TGACG-motif	cis-acting regulatory element involved in the MeJA-responsiveness
VcWRKY14	1336	1361	TGACG-motif	cis-acting regulatory element involved in the MeJA-responsiveness
VcWRKY14	1479	1504	TGACG-motif	cis-acting regulatory element involved in the MeJA-responsiveness
VcWRKY14	1783	1808	TGACG-motif	cis-acting regulatory element involved in the MeJA-responsiveness
VcWRKY14	224	250	GC-motif	enhancer-like element involved in anoxic specific inducibility
VcWRKY14	1245	1272	P-box	gibberellin-responsive element
VcWRKY14	1409	1435	Sp1	light responsive element
VcWRKY14	967	993	MBS	MYB binding site involved in drought-inducibility
VcWRKY14	1344	1370	CCAAT-box	MYBHv1 binding site
VcWRKY14	308	336	ATC-motif	part of a conserved DNA module involved in light responsiveness
VcWRKY14	744	770	Box 4	part of a conserved DNA module involved in light responsiveness
VcWRKY14	897	923	Box 4	part of a conserved DNA module involved in light responsiveness
VcWRKY14	1041	1067	Box 4	part of a conserved DNA module involved in light responsiveness
VcWRKY14	1529	1556	TCCC-motif	part of a light responsive element
VcWRKY14	1945	1972	TCCC-motif	part of a light responsive element
VcWRKY15	703	729	TGA-element	auxin-responsive element
VcWRKY15	1325	1355	AT-rich element	binding site of AT-rich DNA binding protein (ATBP-1)
VcWRKY15	505	534	TC-rich repeats	cis-acting element involved in defense and stress responsiveness
VcWRKY15	1796	1825	TC-rich repeats	cis-acting element involved in defense and stress responsiveness
VcWRKY15	1118	1145	ABRE	cis-acting element involved in the abscisic acid responsiveness
VcWRKY15	600	626	ARE	cis-acting regulatory element essential for the anaerobic induction
VcWRKY15	1295	1321	ARE	cis-acting regulatory element essential for the anaerobic induction
VcWRKY15	1320	1346	ARE	cis-acting regulatory element essential for the anaerobic induction
VcWRKY15	1764	1790	ARE	cis-acting regulatory element essential for the anaerobic induction
VcWRKY15	1895	1921	ARE	cis-acting regulatory element essential for the anaerobic induction
VcWRKY15	1480	1506	G-box	cis-acting regulatory element involved in light responsiveness
VcWRKY15	128	154	GC-motif	enhancer-like element involved in anoxic specific inducibility
VcWRKY15	1972	1998	MBS	MYB binding site involved in drought-inducibility
VcWRKY15	219	245	Box 4	part of a conserved DNA module involved in light responsiveness
VcWRKY15	1623	1653	CAG-motif	part of a light response element
VcWRKY15	257	284	GATA-motif	part of a light responsive element
VcWRKY15	1594	1620	TCT-motif	part of a light responsive element
VcWRKY15	1875	1901	TCT-motif	part of a light responsive element
VcWRKY15	158	189	AuxRE	part of an auxin-responsive element
VcWRKY16	92	121	TC-rich repeats	cis-acting element involved in defense and stress responsiveness
VcWRKY16	1183	1212	TC-rich repeats	cis-acting element involved in defense and stress responsiveness
VcWRKY16	81	107	LTR	cis-acting element involved in low-temperature responsiveness
VcWRKY16	1783	1812	TCA-element	cis-acting element involved in salicylic acid responsiveness
VcWRKY16	309	338	ABRE	cis-acting element involved in the abscisic acid responsiveness
VcWRKY16	711	736	ABRE	cis-acting element involved in the abscisic acid responsiveness
VcWRKY16	1436	1461	ABRE	cis-acting element involved in the abscisic acid responsiveness
VcWRKY16	1096	1122	ARE	cis-acting regulatory element essential for the anaerobic induction
VcWRKY16	1435	1461	G-box	cis-acting regulatory element involved in light responsiveness
VcWRKY16	711	737	G-Box	cis-acting regulatory element involved in light responsiveness
VcWRKY16	691	716	CGTCA-motif	cis-acting regulatory element involved in the MeJA-responsiveness
VcWRKY16	1621	1646	CGTCA-motif	cis-acting regulatory element involved in the MeJA-responsiveness
VcWRKY16	691	716	TGACG-motif	cis-acting regulatory element involved in the MeJA-responsiveness
VcWRKY16	1621	1646	TGACG-motif	cis-acting regulatory element involved in the MeJA-responsiveness
VcWRKY16	1079	1108	O2-site	cis-acting regulatory element involved in zein metabolism regulation
VcWRKY16	1854	1880	MBS	MYB binding site involved in drought-inducibility
VcWRKY16	60	87	MRE	MYB binding site involved in light responsiveness
VcWRKY16	958	985	MRE	MYB binding site involved in light responsiveness
VcWRKY16	1643	1670	MRE	MYB binding site involved in light responsiveness
VcWRKY16	165	191	Box 4	part of a conserved DNA module involved in light responsiveness
VcWRKY16	342	368	Box 4	part of a conserved DNA module involved in light responsiveness
VcWRKY16	366	392	Box 4	part of a conserved DNA module involved in light responsiveness
VcWRKY16	636	662	Box 4	part of a conserved DNA module involved in light responsiveness
VcWRKY16	991	1017	Box 4	part of a conserved DNA module involved in light responsiveness
VcWRKY16	1336	1362	Box 4	part of a conserved DNA module involved in light responsiveness
VcWRKY16	1653	1679	Box 4	part of a conserved DNA module involved in light responsiveness
VcWRKY16	1590	1618	LAMP-element	part of a light responsive element
VcWRKY17	1351	1377	TGA-element	auxin-responsive element
VcWRKY17	1970	1996	TGA-element	auxin-responsive element
VcWRKY17	576	602	LTR	cis-acting element involved in low-temperature responsiveness
VcWRKY17	947	973	LTR	cis-acting element involved in low-temperature responsiveness
VcWRKY17	1168	1193	ABRE	cis-acting element involved in the abscisic acid responsiveness
VcWRKY17	1509	1534	ABRE	cis-acting element involved in the abscisic acid responsiveness
VcWRKY17	535	561	A-box	cis-acting regulatory element
VcWRKY17	1280	1306	A-box	cis-acting regulatory element
VcWRKY17	1432	1458	A-box	cis-acting regulatory element
VcWRKY17	1650	1676	A-box	cis-acting regulatory element
VcWRKY17	293	319	ARE	cis-acting regulatory element essential for the anaerobic induction
VcWRKY17	1730	1756	ARE	cis-acting regulatory element essential for the anaerobic induction
VcWRKY17	809	836	AuxRR-core	cis-acting regulatory element involved in auxin responsiveness
VcWRKY17	1168	1194	G-box	cis-acting regulatory element involved in light responsiveness
VcWRKY17	1508	1534	G-box	cis-acting regulatory element involved in light responsiveness
VcWRKY17	1175	1200	CGTCA-motif	cis-acting regulatory element involved in the MeJA-responsiveness
VcWRKY17	1175	1200	TGACG-motif	cis-acting regulatory element involved in the MeJA-responsiveness
VcWRKY17	1118	1147	AT-rich sequence	element for maximal elicitor-mediated activation (2copies)
VcWRKY17	1358	1384	GC-motif	enhancer-like element involved in anoxic specific inducibility
VcWRKY17	1401	1428	P-box	gibberellin-responsive element
VcWRKY17	1451	1478	P-box	gibberellin-responsive element
VcWRKY17	1097	1123	GT1-motif	light responsive element
VcWRKY17	1192	1218	CCAAT-box	MYBHv1 binding site
VcWRKY17	383	409	Box 4	part of a conserved DNA module involved in light responsiveness
VcWRKY17	590	616	Box 4	part of a conserved DNA module involved in light responsiveness
VcWRKY17	1844	1870	Box 4	part of a conserved DNA module involved in light responsiveness
VcWRKY17	1050	1077	GATA-motif	part of a light responsive element
VcWRKY17	637	663	TCT-motif	part of a light responsive element
VcWRKY18	1762	1800	5UTR Py-rich stretch	cis-acting element conferring high transcription levels
VcWRKY18	445	471	ARE	cis-acting regulatory element essential for the anaerobic induction
VcWRKY18	824	850	ARE	cis-acting regulatory element essential for the anaerobic induction
VcWRKY18	927	953	ARE	cis-acting regulatory element essential for the anaerobic induction
VcWRKY18	1459	1484	CGTCA-motif	cis-acting regulatory element involved in the MeJA-responsiveness
VcWRKY18	1678	1703	CGTCA-motif	cis-acting regulatory element involved in the MeJA-responsiveness
VcWRKY18	1459	1484	TGACG-motif	cis-acting regulatory element involved in the MeJA-responsiveness
VcWRKY18	1678	1703	TGACG-motif	cis-acting regulatory element involved in the MeJA-responsiveness
VcWRKY18	401	427	GT1-motif	light responsive element
VcWRKY18	903	930	GT1-motif	light responsive element
VcWRKY18	904	930	GT1-motif	light responsive element
VcWRKY18	571	601.5	MBSI	MYB binding site involved in flavonoid biosynthetic genes regulation
VcWRKY18	861	891.5	MBSI	MYB binding site involved in flavonoid biosynthetic genes regulation
VcWRKY18	1651	1677	CCAAT-box	MYBHv1 binding site
VcWRKY18	409	435	Box 4	part of a conserved DNA module involved in light responsiveness
VcWRKY18	1707	1737	GATA-motif	part of a light responsive element
VcWRKY18	606	636	I-box	part of a light responsive element
VcWRKY18	1295	1324	Pc-CMA2c	part of a light responsive element
VcWRKY18	1415	1442	TCCC-motif	part of a light responsive element
VcWRKY18	1731	1758	TCCC-motif	part of a light responsive element
VcWRKY18	374	400	TCT-motif	part of a light responsive element
VcWRKY18	423	449	TCT-motif	part of a light responsive element
VcWRKY19	475	501	TGA-element	auxin-responsive element
VcWRKY19	1637	1663	TGA-element	auxin-responsive element
VcWRKY19	1408	1438	AT-rich element	binding site of AT-rich DNA binding protein (ATBP-1)
VcWRKY19	1196	1225	TC-rich repeats	cis-acting element involved in defense and stress responsiveness
VcWRKY19	1992	2019	TATC-box	cis-acting element involved in gibberellin-responsiveness
VcWRKY19	1111	1140	TCA-element	cis-acting element involved in salicylic acid responsiveness
VcWRKY19	1940	1969	TCA-element	cis-acting element involved in salicylic acid responsiveness
VcWRKY19	421	446	ABRE	cis-acting element involved in the abscisic acid responsiveness
VcWRKY19	1088	1113	ABRE	cis-acting element involved in the abscisic acid responsiveness
VcWRKY19	847	873	ARE	cis-acting regulatory element essential for the anaerobic induction
VcWRKY19	420	446	G-Box	cis-acting regulatory element involved in light responsiveness
VcWRKY19	1088	1114	G-Box	cis-acting regulatory element involved in light responsiveness
VcWRKY19	87	115	RY-element	cis-acting regulatory element involved in seed-specific regulation
VcWRKY19	1642	1668	MBS	MYB binding site involved in drought-inducibility
VcWRKY19	1810	1836	MBS	MYB binding site involved in drought-inducibility
VcWRKY19	1402	1429	MRE	MYB binding site involved in light responsiveness
VcWRKY19	1145	1171	CCAAT-box	MYBHv1 binding site
VcWRKY19	1245	1274	ATCT-motif	part of a conserved DNA module involved in light responsiveness
VcWRKY19	1163	1189	Box 4	part of a conserved DNA module involved in light responsiveness
VcWRKY19	23	51	chs-CMA2a	part of a light responsive element
VcWRKY19	1158	1184	TCT-motif	part of a light responsive element
VcWRKY19	1196	1222	TCT-motif	part of a light responsive element
VcWRKY19	1362	1388	TCT-motif	part of a light responsive element
VcWRKY20	913	939	TGA-element	auxin-responsive element
VcWRKY20	149	178	TC-rich repeats	cis-acting element involved in defense and stress responsiveness
VcWRKY20	1639	1665	LTR	cis-acting element involved in low-temperature responsiveness
VcWRKY20	1688	1714	LTR	cis-acting element involved in low-temperature responsiveness
VcWRKY20	843	869	ABRE	cis-acting element involved in the abscisic acid responsiveness
VcWRKY20	844	869	ABRE	cis-acting element involved in the abscisic acid responsiveness
VcWRKY20	296	322	A-box	cis-acting regulatory element
VcWRKY20	532	558	ARE	cis-acting regulatory element essential for the anaerobic induction
VcWRKY20	753	779	ARE	cis-acting regulatory element essential for the anaerobic induction
VcWRKY20	867	893	ARE	cis-acting regulatory element essential for the anaerobic induction
VcWRKY20	1117	1143	ARE	cis-acting regulatory element essential for the anaerobic induction
VcWRKY20	1761	1787	ARE	cis-acting regulatory element essential for the anaerobic induction
VcWRKY20	1821	1847	ARE	cis-acting regulatory element essential for the anaerobic induction
VcWRKY20	1371	1400	circadian	cis-acting regulatory element involved in circadian control
VcWRKY20	843	869	G-box	cis-acting regulatory element involved in light responsiveness
VcWRKY20	843	869	G-Box	cis-acting regulatory element involved in light responsiveness
VcWRKY20	457	482	CGTCA-motif	cis-acting regulatory element involved in the MeJA-responsiveness
VcWRKY20	475	500	CGTCA-motif	cis-acting regulatory element involved in the MeJA-responsiveness
VcWRKY20	1197	1222	CGTCA-motif	cis-acting regulatory element involved in the MeJA-responsiveness
VcWRKY20	457	482	TGACG-motif	cis-acting regulatory element involved in the MeJA-responsiveness
VcWRKY20	475	500	TGACG-motif	cis-acting regulatory element involved in the MeJA-responsiveness
VcWRKY20	1197	1222	TGACG-motif	cis-acting regulatory element involved in the MeJA-responsiveness
VcWRKY20	52	81	O2-site	cis-acting regulatory element involved in zein metabolism regulation
VcWRKY20	1320	1347	P-box	gibberellin-responsive element
VcWRKY20	1910	1940	3-AF1 binding site	light responsive element
VcWRKY20	1755	1781	GT1-motif	light responsive element
VcWRKY20	436	462	Sp1	light responsive element
VcWRKY20	949	975	MBS	MYB binding site involved in drought-inducibility
VcWRKY20	1747	1777	CAG-motif	part of a light response element
VcWRKY20	84	114	GATA-motif	part of a light responsive element
VcWRKY20	306	332	TCT-motif	part of a light responsive element
VcWRKY20	975	1004	WUN-motif	wound-responsive element
VcWRKY21	547	573	LTR	cis-acting element involved in low-temperature responsiveness
VcWRKY21	455	484	TCA-element	cis-acting element involved in salicylic acid responsiveness
VcWRKY21	1927	1956	TCA-element	cis-acting element involved in salicylic acid responsiveness
VcWRKY21	288	314	ARE	cis-acting regulatory element essential for the anaerobic induction
VcWRKY21	896	922	ARE	cis-acting regulatory element essential for the anaerobic induction
VcWRKY21	1640	1666	ARE	cis-acting regulatory element essential for the anaerobic induction
VcWRKY21	1973	1999	ARE	cis-acting regulatory element essential for the anaerobic induction
VcWRKY21	1250	1275	CGTCA-motif	cis-acting regulatory element involved in the MeJA-responsiveness
VcWRKY21	1356	1381	CGTCA-motif	cis-acting regulatory element involved in the MeJA-responsiveness
VcWRKY21	1437	1462	CGTCA-motif	cis-acting regulatory element involved in the MeJA-responsiveness
VcWRKY21	1666	1691	CGTCA-motif	cis-acting regulatory element involved in the MeJA-responsiveness
VcWRKY21	1250	1275	TGACG-motif	cis-acting regulatory element involved in the MeJA-responsiveness
VcWRKY21	1356	1381	TGACG-motif	cis-acting regulatory element involved in the MeJA-responsiveness
VcWRKY21	1437	1462	TGACG-motif	cis-acting regulatory element involved in the MeJA-responsiveness
VcWRKY21	1666	1691	TGACG-motif	cis-acting regulatory element involved in the MeJA-responsiveness
VcWRKY21	153	179	GT1-motif	light responsive element
VcWRKY21	225	252	MRE	MYB binding site involved in light responsiveness
VcWRKY21	414	440	Box 4	part of a conserved DNA module involved in light responsiveness
VcWRKY21	1057	1083	Box 4	part of a conserved DNA module involved in light responsiveness
VcWRKY21	1061	1087	Box 4	part of a conserved DNA module involved in light responsiveness
VcWRKY21	1578	1604	Box 4	part of a conserved DNA module involved in light responsiveness
VcWRKY21	1938	1966	I-box	part of a light responsive element
VcWRKY21	617	645	LAMP-element	part of a light responsive element
VcWRKY21	1945	1972	TCCC-motif	part of a light responsive element
VcWRKY21	123	149	TCT-motif	part of a light responsive element
VcWRKY21	163	189	TCT-motif	part of a light responsive element
VcWRKY21	270	296	TCT-motif	part of a light responsive element
VcWRKY21	1376	1402	TCT-motif	part of a light responsive element
VcWRKY21	1618	1647.5	HD-Zip 3	protein binding site
VcWRKY22	722	748	TGA-element	auxin-responsive element
VcWRKY22	885	911	TGA-element	auxin-responsive element
VcWRKY22	634	663	TC-rich repeats	cis-acting element involved in defense and stress responsiveness
VcWRKY22	1212	1241	TC-rich repeats	cis-acting element involved in defense and stress responsiveness
VcWRKY22	1320	1347	TATC-box	cis-acting element involved in gibberellin-responsiveness
VcWRKY22	1102	1128	LTR	cis-acting element involved in low-temperature responsiveness
VcWRKY22	1819	1845	LTR	cis-acting element involved in low-temperature responsiveness
VcWRKY22	1895	1921	LTR	cis-acting element involved in low-temperature responsiveness
VcWRKY22	684	709	ABRE	cis-acting element involved in the abscisic acid responsiveness
VcWRKY22	1736	1761	ABRE	cis-acting element involved in the abscisic acid responsiveness
VcWRKY22	1033	1059	A-box	cis-acting regulatory element
VcWRKY22	68	94	ARE	cis-acting regulatory element essential for the anaerobic induction
VcWRKY22	955	981	ARE	cis-acting regulatory element essential for the anaerobic induction
VcWRKY22	1299	1325	ARE	cis-acting regulatory element essential for the anaerobic induction
VcWRKY22	1621	1647	ARE	cis-acting regulatory element essential for the anaerobic induction
VcWRKY22	1629	1655	ARE	cis-acting regulatory element essential for the anaerobic induction
VcWRKY22	683	709	G-Box	cis-acting regulatory element involved in light responsiveness
VcWRKY22	1735	1761	G-Box	cis-acting regulatory element involved in light responsiveness
VcWRKY22	1088	1114	G-box	cis-acting regulatory element involved in light responsiveness
VcWRKY22	699	724	CGTCA-motif	cis-acting regulatory element involved in the MeJA-responsiveness
VcWRKY22	718	743	CGTCA-motif	cis-acting regulatory element involved in the MeJA-responsiveness
VcWRKY22	699	724	TGACG-motif	cis-acting regulatory element involved in the MeJA-responsiveness
VcWRKY22	718	743	TGACG-motif	cis-acting regulatory element involved in the MeJA-responsiveness
VcWRKY22	812	839	GCN4_motif	cis-regulatory element involved in endosperm expression
VcWRKY22	482	508	GT1-motif	light responsive element
VcWRKY22	936	962	GT1-motif	light responsive element
VcWRKY22	479	506	MRE	MYB binding site involved in light responsiveness
VcWRKY22	773	799	CCAAT-box	MYBHv1 binding site
VcWRKY22	500	529	ATCT-motif	part of a conserved DNA module involved in light responsiveness
VcWRKY22	543	572	ATCT-motif	part of a conserved DNA module involved in light responsiveness
VcWRKY22	299	327	GA-motif	part of a light responsive element
VcWRKY23	722	748	TGA-element	auxin-responsive element
VcWRKY23	885	911	TGA-element	auxin-responsive element
VcWRKY23	634	663	TC-rich repeats	cis-acting element involved in defense and stress responsiveness
VcWRKY23	1213	1242	TC-rich repeats	cis-acting element involved in defense and stress responsiveness
VcWRKY23	1321	1348	TATC-box	cis-acting element involved in gibberellin-responsiveness
VcWRKY23	45	71	LTR	cis-acting element involved in low-temperature responsiveness
VcWRKY23	1102	1128	LTR	cis-acting element involved in low-temperature responsiveness
VcWRKY23	1819	1845	LTR	cis-acting element involved in low-temperature responsiveness
VcWRKY23	1895	1921	LTR	cis-acting element involved in low-temperature responsiveness
VcWRKY23	684	709	ABRE	cis-acting element involved in the abscisic acid responsiveness
VcWRKY23	1737	1762	ABRE	cis-acting element involved in the abscisic acid responsiveness
VcWRKY23	560	586	A-box	cis-acting regulatory element
VcWRKY23	1033	1059	A-box	cis-acting regulatory element
VcWRKY23	68	94	ARE	cis-acting regulatory element essential for the anaerobic induction
VcWRKY23	955	981	ARE	cis-acting regulatory element essential for the anaerobic induction
VcWRKY23	1300	1326	ARE	cis-acting regulatory element essential for the anaerobic induction
VcWRKY23	1622	1648	ARE	cis-acting regulatory element essential for the anaerobic induction
VcWRKY23	1630	1656	ARE	cis-acting regulatory element essential for the anaerobic induction
VcWRKY23	1088	1114	G-box	cis-acting regulatory element involved in light responsiveness
VcWRKY23	683	709	G-Box	cis-acting regulatory element involved in light responsiveness
VcWRKY23	1736	1762	G-Box	cis-acting regulatory element involved in light responsiveness
VcWRKY23	699	724	CGTCA-motif	cis-acting regulatory element involved in the MeJA-responsiveness
VcWRKY23	718	743	CGTCA-motif	cis-acting regulatory element involved in the MeJA-responsiveness
VcWRKY23	699	724	TGACG-motif	cis-acting regulatory element involved in the MeJA-responsiveness
VcWRKY23	718	743	TGACG-motif	cis-acting regulatory element involved in the MeJA-responsiveness
VcWRKY23	425	452	GCN4_motif	cis-regulatory element involved in endosperm expression
VcWRKY23	812	839	GCN4_motif	cis-regulatory element involved in endosperm expression
VcWRKY23	482	508	GT1-motif	light responsive element
VcWRKY23	936	962	GT1-motif	light responsive element
VcWRKY23	479	506	MRE	MYB binding site involved in light responsiveness
VcWRKY23	773	799	CCAAT-box	MYBHv1 binding site
VcWRKY23	500	529	ATCT-motif	part of a conserved DNA module involved in light responsiveness
VcWRKY23	543	572	ATCT-motif	part of a conserved DNA module involved in light responsiveness
VcWRKY23	297	325	GA-motif	part of a light responsive element
VcWRKY24	1891	1917	LTR	cis-acting element involved in low-temperature responsiveness
VcWRKY24	1930	1956	LTR	cis-acting element involved in low-temperature responsiveness
VcWRKY24	619	645	ARE	cis-acting regulatory element essential for the anaerobic induction
VcWRKY24	1451	1477	ARE	cis-acting regulatory element essential for the anaerobic induction
VcWRKY24	1568	1594	ARE	cis-acting regulatory element essential for the anaerobic induction
VcWRKY24	1979	2004	CGTCA-motif	cis-acting regulatory element involved in the MeJA-responsiveness
VcWRKY24	1979	2004	TGACG-motif	cis-acting regulatory element involved in the MeJA-responsiveness
VcWRKY24	1877	1903	GC-motif	enhancer-like element involved in anoxic specific inducibility
VcWRKY24	1946	1972	GC-motif	enhancer-like element involved in anoxic specific inducibility
VcWRKY24	749	776	P-box	gibberellin-responsive element
VcWRKY24	1406	1432	GT1-motif	light responsive element
VcWRKY24	608	635	MRE	MYB binding site involved in light responsiveness
VcWRKY24	1216	1242	Box 4	part of a conserved DNA module involved in light responsiveness
VcWRKY24	1729	1755	Box 4	part of a conserved DNA module involved in light responsiveness
VcWRKY24	1783	1809	Box 4	part of a conserved DNA module involved in light responsiveness
VcWRKY24	94	122	chs-CMA2a	part of a light responsive element
VcWRKY24	1069	1096	GATA-motif	part of a light responsive element
VcWRKY24	1971	2000	I-box	part of a light responsive element
VcWRKY24	779	805	TCT-motif	part of a light responsive element
VcWRKY25	889	915	TGA-element	auxin-responsive element
VcWRKY25	1497	1527	AT-rich element	binding site of AT-rich DNA binding protein (ATBP-1)
VcWRKY25	1820	1847	ABRE	cis-acting element involved in the abscisic acid responsiveness
VcWRKY25	56	82	ARE	cis-acting regulatory element essential for the anaerobic induction
VcWRKY25	613	639	ARE	cis-acting regulatory element essential for the anaerobic induction
VcWRKY25	1785	1811	ARE	cis-acting regulatory element essential for the anaerobic induction
VcWRKY25	1869	1899	O2-site	cis-acting regulatory element involved in zein metabolism regulation
VcWRKY25	1417	1443	CAT-box	cis-acting regulatory element related to meristem expression
VcWRKY25	1926	1956	3-AF1 binding site	light responsive element
VcWRKY25	580	606	GT1-motif	light responsive element
VcWRKY25	872	899	MRE	MYB binding site involved in light responsiveness
VcWRKY25	1351	1379	chs-CMA1a	part of a light responsive element
VcWRKY25	1848	1875	GATA-motif	part of a light responsive element
VcWRKY25	1329	1359	I-box	part of a light responsive element
VcWRKY25	136	163	TCCC-motif	part of a light responsive element
VcWRKY25	257	283	TCT-motif	part of a light responsive element
VcWRKY25	266	292	TCT-motif	part of a light responsive element
VcWRKY25	1256	1282	TCT-motif	part of a light responsive element
VcWRKY26	806	832	TGA-element	auxin-responsive element
VcWRKY26	1151	1177	TGA-element	auxin-responsive element
VcWRKY26	1836	1865	TCA-element	cis-acting element involved in salicylic acid responsiveness
VcWRKY26	846	872	ABRE	cis-acting element involved in the abscisic acid responsiveness
VcWRKY26	847	872	ABRE	cis-acting element involved in the abscisic acid responsiveness
VcWRKY26	1381	1406	ABRE	cis-acting element involved in the abscisic acid responsiveness
VcWRKY26	1604	1629	ABRE	cis-acting element involved in the abscisic acid responsiveness
VcWRKY26	1815	1842	ABRE	cis-acting element involved in the abscisic acid responsiveness
VcWRKY26	62	88	ARE	cis-acting regulatory element essential for the anaerobic induction
VcWRKY26	236	262	ARE	cis-acting regulatory element essential for the anaerobic induction
VcWRKY26	246	272	ARE	cis-acting regulatory element essential for the anaerobic induction
VcWRKY26	474	500	ARE	cis-acting regulatory element essential for the anaerobic induction
VcWRKY26	1029	1055	ARE	cis-acting regulatory element essential for the anaerobic induction
VcWRKY26	1464	1490	ARE	cis-acting regulatory element essential for the anaerobic induction
VcWRKY26	414	443	circadian	cis-acting regulatory element involved in circadian control
VcWRKY26	846	872	G-Box	cis-acting regulatory element involved in light responsiveness
VcWRKY26	1603	1629	G-Box	cis-acting regulatory element involved in light responsiveness
VcWRKY26	846	872	G-box	cis-acting regulatory element involved in light responsiveness
VcWRKY26	1034	1063	G-box	cis-acting regulatory element involved in light responsiveness
VcWRKY26	1381	1407	G-box	cis-acting regulatory element involved in light responsiveness
VcWRKY26	1283	1308	CGTCA-motif	cis-acting regulatory element involved in the MeJA-responsiveness
VcWRKY26	1711	1736	CGTCA-motif	cis-acting regulatory element involved in the MeJA-responsiveness
VcWRKY26	1735	1760	CGTCA-motif	cis-acting regulatory element involved in the MeJA-responsiveness
VcWRKY26	1283	1308	TGACG-motif	cis-acting regulatory element involved in the MeJA-responsiveness
VcWRKY26	1711	1736	TGACG-motif	cis-acting regulatory element involved in the MeJA-responsiveness
VcWRKY26	1735	1760	TGACG-motif	cis-acting regulatory element involved in the MeJA-responsiveness
VcWRKY26	941	970	O2-site	cis-acting regulatory element involved in zein metabolism regulation
VcWRKY26	1084	1111	GCN4_motif	cis-regulatory element involved in endosperm expression
VcWRKY26	719	746	P-box	gibberellin-responsive element
VcWRKY26	861	887	Box 4	part of a conserved DNA module involved in light responsiveness
VcWRKY26	47	75	GA-motif	part of a light responsive element
VcWRKY26	554	581	GATA-motif	part of a light responsive element
VcWRKY26	252	282	I-box	part of a light responsive element
VcWRKY26	478	507	I-box	part of a light responsive element
VcWRKY26	1298	1327	I-box	part of a light responsive element
VcWRKY26	1925	1952	TCCC-motif	part of a light responsive element
VcWRKY26	569	595	TCT-motif	part of a light responsive element
VcWRKY27	1295	1321	TGA-element	auxin-responsive element
VcWRKY27	595	621	LTR	cis-acting element involved in low-temperature responsiveness
VcWRKY27	1365	1391	LTR	cis-acting element involved in low-temperature responsiveness
VcWRKY27	1464	1490	LTR	cis-acting element involved in low-temperature responsiveness
VcWRKY27	1850	1876	LTR	cis-acting element involved in low-temperature responsiveness
VcWRKY27	1490	1519	TCA-element	cis-acting element involved in salicylic acid responsiveness
VcWRKY27	1341	1366	ABRE	cis-acting element involved in the abscisic acid responsiveness
VcWRKY27	1228	1254	A-box	cis-acting regulatory element
VcWRKY27	1002	1031	circadian	cis-acting regulatory element involved in circadian control
VcWRKY27	1340	1366	G-Box	cis-acting regulatory element involved in light responsiveness
VcWRKY27	813	838	CGTCA-motif	cis-acting regulatory element involved in the MeJA-responsiveness
VcWRKY27	813	838	TGACG-motif	cis-acting regulatory element involved in the MeJA-responsiveness
VcWRKY27	811	840	O2-site	cis-acting regulatory element involved in zein metabolism regulation
VcWRKY27	24	50	CAT-box	cis-acting regulatory element related to meristem expression
VcWRKY27	1246	1272	CAT-box	cis-acting regulatory element related to meristem expression
VcWRKY27	206	232	Box 4	part of a conserved DNA module involved in light responsiveness
VcWRKY27	228	256	chs-CMA1a	part of a light responsive element
VcWRKY27	1092	1118	TCT-motif	part of a light responsive element
VcWRKY28	1281	1310	TC-rich repeats	cis-acting element involved in defense and stress responsiveness
VcWRKY28	643	669	LTR	cis-acting element involved in low-temperature responsiveness
VcWRKY28	57	82	ABRE	cis-acting element involved in the abscisic acid responsiveness
VcWRKY28	398	424	ABRE	cis-acting element involved in the abscisic acid responsiveness
VcWRKY28	399	424	ABRE	cis-acting element involved in the abscisic acid responsiveness
VcWRKY28	1552	1581	ABRE	cis-acting element involved in the abscisic acid responsiveness
VcWRKY28	1554	1580	ABRE	cis-acting element involved in the abscisic acid responsiveness
VcWRKY28	1555	1580	ABRE	cis-acting element involved in the abscisic acid responsiveness
VcWRKY28	1700	1726	ABRE	cis-acting element involved in the abscisic acid responsiveness
VcWRKY28	1701	1726	ABRE	cis-acting element involved in the abscisic acid responsiveness
VcWRKY28	76	102	A-box	cis-acting regulatory element
VcWRKY28	780	806	A-box	cis-acting regulatory element
VcWRKY28	632	658	ARE	cis-acting regulatory element essential for the anaerobic induction
VcWRKY28	398	424	G-box	cis-acting regulatory element involved in light responsiveness
VcWRKY28	816	845	G-box	cis-acting regulatory element involved in light responsiveness
VcWRKY28	1552	1581	G-box	cis-acting regulatory element involved in light responsiveness
VcWRKY28	1553	1582	G-box	cis-acting regulatory element involved in light responsiveness
VcWRKY28	1554	1580	G-box	cis-acting regulatory element involved in light responsiveness
VcWRKY28	1700	1726	G-box	cis-acting regulatory element involved in light responsiveness
VcWRKY28	57	83	G-Box	cis-acting regulatory element involved in light responsiveness
VcWRKY28	398	424	G-Box	cis-acting regulatory element involved in light responsiveness
VcWRKY28	1554	1580	G-Box	cis-acting regulatory element involved in light responsiveness
VcWRKY28	1700	1726	G-Box	cis-acting regulatory element involved in light responsiveness
VcWRKY28	1218	1243	CGTCA-motif	cis-acting regulatory element involved in the MeJA-responsiveness
VcWRKY28	1218	1243	TGACG-motif	cis-acting regulatory element involved in the MeJA-responsiveness
VcWRKY28	1216	1245	O2-site	cis-acting regulatory element involved in zein metabolism regulation
VcWRKY28	91	117	CAT-box	cis-acting regulatory element related to meristem expression
VcWRKY28	499	525	GC-motif	enhancer-like element involved in anoxic specific inducibility
VcWRKY28	886	912	Box 4	part of a conserved DNA module involved in light responsiveness
VcWRKY28	1019	1045	Box 4	part of a conserved DNA module involved in light responsiveness
VcWRKY28	1337	1363	Box 4	part of a conserved DNA module involved in light responsiveness
VcWRKY28	313	341	chs-CMA1a	part of a light responsive element
VcWRKY28	712	739	GATA-motif	part of a light responsive element
VcWRKY28	1281	1307	TCT-motif	part of a light responsive element
VcWRKY28	1476	1502	TCT-motif	part of a light responsive element
VcWRKY29	405	431	TGA-element	auxin-responsive element
VcWRKY29	1000	1025	ABRE	cis-acting element involved in the abscisic acid responsiveness
VcWRKY29	1817	1842	ABRE	cis-acting element involved in the abscisic acid responsiveness
VcWRKY29	549	575	A-box	cis-acting regulatory element
VcWRKY29	340	366	ARE	cis-acting regulatory element essential for the anaerobic induction
VcWRKY29	1612	1638	ARE	cis-acting regulatory element essential for the anaerobic induction
VcWRKY29	1000	1026	G-Box	cis-acting regulatory element involved in light responsiveness
VcWRKY29	1817	1843	G-Box	cis-acting regulatory element involved in light responsiveness
VcWRKY29	1626	1651	CGTCA-motif	cis-acting regulatory element involved in the MeJA-responsiveness
VcWRKY29	1626	1651	TGACG-motif	cis-acting regulatory element involved in the MeJA-responsiveness
VcWRKY29	364	390	GC-motif	enhancer-like element involved in anoxic specific inducibility
VcWRKY29	1872	1899	GT1-motif	light responsive element
VcWRKY29	1873	1899	GT1-motif	light responsive element
VcWRKY29	387	413	MBS	MYB binding site involved in drought-inducibility
VcWRKY29	599	625	MBS	MYB binding site involved in drought-inducibility
VcWRKY29	869	895	CCAAT-box	MYBHv1 binding site
VcWRKY29	149	175	Box 4	part of a conserved DNA module involved in light responsiveness
VcWRKY29	878	904	Box 4	part of a conserved DNA module involved in light responsiveness
VcWRKY29	1528	1554	Box 4	part of a conserved DNA module involved in light responsiveness
VcWRKY29	1111	1138	GATA-motif	part of a light responsive element
VcWRKY29	510	543	LS7	part of a light responsive element
VcWRKY29	479	510	Box III	protein binding site
VcWRKY30	1511	1537	TGA-element	auxin-responsive element
VcWRKY30	707	733	LTR	cis-acting element involved in low-temperature responsiveness
VcWRKY30	798	824	LTR	cis-acting element involved in low-temperature responsiveness
VcWRKY30	391	416	ABRE	cis-acting element involved in the abscisic acid responsiveness
VcWRKY30	483	508	ABRE	cis-acting element involved in the abscisic acid responsiveness
VcWRKY30	1487	1516	ABRE	cis-acting element involved in the abscisic acid responsiveness
VcWRKY30	1942	1968	ARE	cis-acting regulatory element essential for the anaerobic induction
VcWRKY30	48	75	AuxRR-core	cis-acting regulatory element involved in auxin responsiveness
VcWRKY30	391	417	G-box	cis-acting regulatory element involved in light responsiveness
VcWRKY30	482	508	G-Box	cis-acting regulatory element involved in light responsiveness
VcWRKY30	642	667	CGTCA-motif	cis-acting regulatory element involved in the MeJA-responsiveness
VcWRKY30	1264	1289	CGTCA-motif	cis-acting regulatory element involved in the MeJA-responsiveness
VcWRKY30	642	667	TGACG-motif	cis-acting regulatory element involved in the MeJA-responsiveness
VcWRKY30	1264	1289	TGACG-motif	cis-acting regulatory element involved in the MeJA-responsiveness
VcWRKY30	135	163	O2-site	cis-acting regulatory element involved in zein metabolism regulation
VcWRKY30	257	283	CAT-box	cis-acting regulatory element related to meristem expression
VcWRKY30	604	631	P-box	gibberellin-responsive element
VcWRKY30	1029	1056	P-box	gibberellin-responsive element
VcWRKY30	147	173	GT1-motif	light responsive element
VcWRKY30	1799	1826	MRE	MYB binding site involved in light responsiveness
VcWRKY30	1450	1476	CCAAT-box	MYBHv1 binding site
VcWRKY30	431	461	GATA-motif	part of a light responsive element
VcWRKY30	431	461	I-box	part of a light responsive element
VcWRKY30	1524	1550	TCT-motif	part of a light responsive element
VcWRKY31	557	583	TGA-element	auxin-responsive element
VcWRKY31	1159	1189	ACE	cis-acting element involved in light responsiveness
VcWRKY31	1575	1601	LTR	cis-acting element involved in low-temperature responsiveness
VcWRKY31	1701	1730	TCA-element	cis-acting element involved in salicylic acid responsiveness
VcWRKY31	626	651	ABRE	cis-acting element involved in the abscisic acid responsiveness
VcWRKY31	1116	1141	ABRE	cis-acting element involved in the abscisic acid responsiveness
VcWRKY31	1155	1184	ABRE	cis-acting element involved in the abscisic acid responsiveness
VcWRKY31	1158	1188	ABRE	cis-acting element involved in the abscisic acid responsiveness
VcWRKY31	1161	1189	ABRE	cis-acting element involved in the abscisic acid responsiveness
VcWRKY31	1162	1187	ABRE	cis-acting element involved in the abscisic acid responsiveness
VcWRKY31	1589	1615	ABRE	cis-acting element involved in the abscisic acid responsiveness
VcWRKY31	1590	1615	ABRE	cis-acting element involved in the abscisic acid responsiveness
VcWRKY31	26	52	ARE	cis-acting regulatory element essential for the anaerobic induction
VcWRKY31	188	214	ARE	cis-acting regulatory element essential for the anaerobic induction
VcWRKY31	309	335	ARE	cis-acting regulatory element essential for the anaerobic induction
VcWRKY31	1698	1724	ARE	cis-acting regulatory element essential for the anaerobic induction
VcWRKY31	625	651	G-Box	cis-acting regulatory element involved in light responsiveness
VcWRKY31	1589	1615	G-Box	cis-acting regulatory element involved in light responsiveness
VcWRKY31	1115	1141	G-box	cis-acting regulatory element involved in light responsiveness
VcWRKY31	1161	1187	G-box	cis-acting regulatory element involved in light responsiveness
VcWRKY31	1589	1615	G-box	cis-acting regulatory element involved in light responsiveness
VcWRKY31	1586	1611	CGTCA-motif	cis-acting regulatory element involved in the MeJA-responsiveness
VcWRKY31	1586	1611	TGACG-motif	cis-acting regulatory element involved in the MeJA-responsiveness
VcWRKY31	1292	1321	O2-site	cis-acting regulatory element involved in zein metabolism regulation
VcWRKY31	1379	1408	O2-site	cis-acting regulatory element involved in zein metabolism regulation
VcWRKY31	465	491	CAT-box	cis-acting regulatory element related to meristem expression
VcWRKY31	1263	1290	GCN4_motif	cis-regulatory element involved in endosperm expression
VcWRKY31	1223	1249	GT1-motif	light responsive element
VcWRKY31	265	292	MRE	MYB binding site involved in light responsiveness
VcWRKY31	484	513	ATCT-motif	part of a conserved DNA module involved in light responsiveness
VcWRKY31	1412	1438	Box 4	part of a conserved DNA module involved in light responsiveness
VcWRKY31	1559	1585	Box 4	part of a conserved DNA module involved in light responsiveness
VcWRKY31	1178	1207	I-box	part of a light responsive element
VcWRKY31	824	850	TCT-motif	part of a light responsive element
VcWRKY32	989	1018	ACE	cis-acting element involved in light responsiveness
VcWRKY32	954	983	ABRE	cis-acting element involved in the abscisic acid responsiveness
VcWRKY32	956	982	ABRE	cis-acting element involved in the abscisic acid responsiveness
VcWRKY32	957	982	ABRE	cis-acting element involved in the abscisic acid responsiveness
VcWRKY32	1301	1326	ABRE	cis-acting element involved in the abscisic acid responsiveness
VcWRKY32	1568	1593	ABRE	cis-acting element involved in the abscisic acid responsiveness
VcWRKY32	1443	1469	A-box	cis-acting regulatory element
VcWRKY32	1849	1875	ARE	cis-acting regulatory element essential for the anaerobic induction
VcWRKY32	956	982	G-Box	cis-acting regulatory element involved in light responsiveness
VcWRKY32	239	265	G-box	cis-acting regulatory element involved in light responsiveness
VcWRKY32	954	983	G-box	cis-acting regulatory element involved in light responsiveness
VcWRKY32	956	982	G-box	cis-acting regulatory element involved in light responsiveness
VcWRKY32	1300	1326	G-box	cis-acting regulatory element involved in light responsiveness
VcWRKY32	1567	1593	G-box	cis-acting regulatory element involved in light responsiveness
VcWRKY32	1190	1216	Sp1	light responsive element
VcWRKY32	1125	1151	MBS	MYB binding site involved in drought-inducibility
VcWRKY32	1783	1809	MBS	MYB binding site involved in drought-inducibility
VcWRKY32	212	238	Box 4	part of a conserved DNA module involved in light responsiveness
VcWRKY32	403	429	Box 4	part of a conserved DNA module involved in light responsiveness
VcWRKY32	1076	1102	Box 4	part of a conserved DNA module involved in light responsiveness
VcWRKY32	1330	1356	Box 4	part of a conserved DNA module involved in light responsiveness
VcWRKY32	257	283	TCT-motif	part of a light responsive element
VcWRKY32	1321	1347	TCT-motif	part of a light responsive element
VcWRKY32	1678	1704	TCT-motif	part of a light responsive element
VcWRKY33	1676	1705	TCA-element	cis-acting element involved in salicylic acid responsiveness
VcWRKY33	1637	1666	ABRE	cis-acting element involved in the abscisic acid responsiveness
VcWRKY33	1639	1665	ABRE	cis-acting element involved in the abscisic acid responsiveness
VcWRKY33	1640	1665	ABRE	cis-acting element involved in the abscisic acid responsiveness
VcWRKY33	1821	1846	ABRE	cis-acting element involved in the abscisic acid responsiveness
VcWRKY33	1700	1726	ARE	cis-acting regulatory element essential for the anaerobic induction
VcWRKY33	1639	1665	G-Box	cis-acting regulatory element involved in light responsiveness
VcWRKY33	1637	1666	G-box	cis-acting regulatory element involved in light responsiveness
VcWRKY33	1639	1665	G-box	cis-acting regulatory element involved in light responsiveness
VcWRKY33	1820	1846	G-box	cis-acting regulatory element involved in light responsiveness
VcWRKY33	1303	1330	GT1-motif	light responsive element
VcWRKY33	1304	1330	GT1-motif	light responsive element
VcWRKY33	1765	1791	Box 4	part of a conserved DNA module involved in light responsiveness
VcWRKY33	1769	1795	Box 4	part of a conserved DNA module involved in light responsiveness
VcWRKY33	53	81	chs-CMA1a	part of a light responsive element
VcWRKY33	1887	1914	TCCC-motif	part of a light responsive element
VcWRKY33	1278	1307	WUN-motif	wound-responsive element
VcWRKY34	789	815	TGA-element	auxin-responsive element
VcWRKY34	1829	1858	ACE	cis-acting element involved in light responsiveness
VcWRKY34	621	647	LTR	cis-acting element involved in low-temperature responsiveness
VcWRKY34	31	60	TCA-element	cis-acting element involved in salicylic acid responsiveness
VcWRKY34	269	294	ABRE	cis-acting element involved in the abscisic acid responsiveness
VcWRKY34	357	384	ABRE	cis-acting element involved in the abscisic acid responsiveness
VcWRKY34	368	393	ABRE	cis-acting element involved in the abscisic acid responsiveness
VcWRKY34	793	818	ABRE	cis-acting element involved in the abscisic acid responsiveness
VcWRKY34	952	977	ABRE	cis-acting element involved in the abscisic acid responsiveness
VcWRKY34	1832	1857	ABRE	cis-acting element involved in the abscisic acid responsiveness
VcWRKY34	284	310	ARE	cis-acting regulatory element essential for the anaerobic induction
VcWRKY34	344	370	ARE	cis-acting regulatory element essential for the anaerobic induction
VcWRKY34	349	375	ARE	cis-acting regulatory element essential for the anaerobic induction
VcWRKY34	1984	2010	ARE	cis-acting regulatory element essential for the anaerobic induction
VcWRKY34	268	294	G-Box	cis-acting regulatory element involved in light responsiveness
VcWRKY34	367	393	G-Box	cis-acting regulatory element involved in light responsiveness
VcWRKY34	1831	1857	G-Box	cis-acting regulatory element involved in light responsiveness
VcWRKY34	792	818	G-box	cis-acting regulatory element involved in light responsiveness
VcWRKY34	885	914	G-box	cis-acting regulatory element involved in light responsiveness
VcWRKY34	952	978	G-box	cis-acting regulatory element involved in light responsiveness
VcWRKY34	449	478	O2-site	cis-acting regulatory element involved in zein metabolism regulation
VcWRKY34	735	761	CAT-box	cis-acting regulatory element related to meristem expression
VcWRKY34	753	779	CAT-box	cis-acting regulatory element related to meristem expression
VcWRKY34	1183	1210	GARE-motif	gibberellin-responsive element
VcWRKY34	1852	1881	GT1-motif	light responsive element
VcWRKY34	936	962	Box 4	part of a conserved DNA module involved in light responsiveness
VcWRKY34	1091	1117	Box 4	part of a conserved DNA module involved in light responsiveness
VcWRKY34	1443	1469	Box 4	part of a conserved DNA module involved in light responsiveness
VcWRKY34	1040	1070	I-box	part of a light responsive element
VcWRKY34	1076	1104	LAMP-element	part of a light responsive element
VcWRKY34	1227	1254	TCCC-motif	part of a light responsive element
VcWRKY34	1713	1742.5	HD-Zip 3	protein binding site
VcWRKY35	446	472	LTR	cis-acting element involved in low-temperature responsiveness
VcWRKY35	830	856	LTR	cis-acting element involved in low-temperature responsiveness
VcWRKY35	597	622	ABRE	cis-acting element involved in the abscisic acid responsiveness
VcWRKY35	991	1016	ABRE	cis-acting element involved in the abscisic acid responsiveness
VcWRKY35	317	343	A-box	cis-acting regulatory element
VcWRKY35	51	77	ARE	cis-acting regulatory element essential for the anaerobic induction
VcWRKY35	442	468	ARE	cis-acting regulatory element essential for the anaerobic induction
VcWRKY35	1160	1186	ARE	cis-acting regulatory element essential for the anaerobic induction
VcWRKY35	866	893	AuxRR-core	cis-acting regulatory element involved in auxin responsiveness
VcWRKY35	238	264	G-box	cis-acting regulatory element involved in light responsiveness
VcWRKY35	596	622	G-box	cis-acting regulatory element involved in light responsiveness
VcWRKY35	991	1017	G-Box	cis-acting regulatory element involved in light responsiveness
VcWRKY35	1977	2002	CGTCA-motif	cis-acting regulatory element involved in the MeJA-responsiveness
VcWRKY35	1977	2002	TGACG-motif	cis-acting regulatory element involved in the MeJA-responsiveness
VcWRKY35	296	325	O2-site	cis-acting regulatory element involved in zein metabolism regulation
VcWRKY35	156	184	HD-Zip 1	element involved in differentiation of the palisade mesophyll cells
VcWRKY35	475	502	GARE-motif	gibberellin-responsive element
VcWRKY35	279	305	Sp1	light responsive element
VcWRKY35	1026	1052	Sp1	light responsive element
VcWRKY35	1331	1358	MRE	MYB binding site involved in light responsiveness
VcWRKY35	384	410	Box 4	part of a conserved DNA module involved in light responsiveness
VcWRKY35	624	650	Box 4	part of a conserved DNA module involved in light responsiveness
VcWRKY35	929	955	Box 4	part of a conserved DNA module involved in light responsiveness
VcWRKY35	559	587	chs-CMA1a	part of a light responsive element
VcWRKY35	593	619	TCT-motif	part of a light responsive element
VcWRKY35	1549	1575	TCT-motif	part of a light responsive element
VcWRKY36	491	520	TCA-element	cis-acting element involved in salicylic acid responsiveness
VcWRKY36	648	673	ABRE	cis-acting element involved in the abscisic acid responsiveness
VcWRKY36	1722	1748	ARE	cis-acting regulatory element essential for the anaerobic induction
VcWRKY36	864	894	G-Box	cis-acting regulatory element involved in light responsiveness
VcWRKY36	647	673	G-box	cis-acting regulatory element involved in light responsiveness
VcWRKY36	1409	1435	G-box	cis-acting regulatory element involved in light responsiveness
VcWRKY36	1870	1896	G-box	cis-acting regulatory element involved in light responsiveness
VcWRKY36	454	482	RY-element	cis-acting regulatory element involved in seed-specific regulation
VcWRKY36	1076	1104	RY-element	cis-acting regulatory element involved in seed-specific regulation
VcWRKY36	224	250	CAT-box	cis-acting regulatory element related to meristem expression
VcWRKY36	1390	1417	MRE	MYB binding site involved in light responsiveness
VcWRKY36	1340	1366	Box 4	part of a conserved DNA module involved in light responsiveness
VcWRKY36	1655	1681	Box 4	part of a conserved DNA module involved in light responsiveness
VcWRKY36	1762	1788	Box 4	part of a conserved DNA module involved in light responsiveness
VcWRKY36	1246	1272	TCT-motif	part of a light responsive element
VcWRKY36	604	632	AE-box	part of a module for light response
VcWRKY36	1467	1495	AE-box	part of a module for light response
VcWRKY37	1604	1630	TGA-element	auxin-responsive element
VcWRKY37	301	330	TC-rich repeats	cis-acting element involved in defense and stress responsiveness
VcWRKY37	1420	1449	TC-rich repeats	cis-acting element involved in defense and stress responsiveness
VcWRKY37	1836	1865	TC-rich repeats	cis-acting element involved in defense and stress responsiveness
VcWRKY37	59	85	ABRE	cis-acting element involved in the abscisic acid responsiveness
VcWRKY37	60	85	ABRE	cis-acting element involved in the abscisic acid responsiveness
VcWRKY37	1686	1711	ABRE	cis-acting element involved in the abscisic acid responsiveness
VcWRKY37	1845	1870	ABRE	cis-acting element involved in the abscisic acid responsiveness
VcWRKY37	545	571	A-box	cis-acting regulatory element
VcWRKY37	148	174	ARE	cis-acting regulatory element essential for the anaerobic induction
VcWRKY37	338	364	ARE	cis-acting regulatory element essential for the anaerobic induction
VcWRKY37	989	1015	ARE	cis-acting regulatory element essential for the anaerobic induction
VcWRKY37	1449	1475	ARE	cis-acting regulatory element essential for the anaerobic induction
VcWRKY37	1568	1597	circadian	cis-acting regulatory element involved in circadian control
VcWRKY37	59	85	G-Box	cis-acting regulatory element involved in light responsiveness
VcWRKY37	417	448	G-Box	cis-acting regulatory element involved in light responsiveness
VcWRKY37	1845	1871	G-Box	cis-acting regulatory element involved in light responsiveness
VcWRKY37	59	85	G-box	cis-acting regulatory element involved in light responsiveness
VcWRKY37	418	447	G-box	cis-acting regulatory element involved in light responsiveness
VcWRKY37	1685	1711	G-box	cis-acting regulatory element involved in light responsiveness
VcWRKY37	334	359	CGTCA-motif	cis-acting regulatory element involved in the MeJA-responsiveness
VcWRKY37	1086	1111	CGTCA-motif	cis-acting regulatory element involved in the MeJA-responsiveness
VcWRKY37	1694	1719	CGTCA-motif	cis-acting regulatory element involved in the MeJA-responsiveness
VcWRKY37	334	359	TGACG-motif	cis-acting regulatory element involved in the MeJA-responsiveness
VcWRKY37	1086	1111	TGACG-motif	cis-acting regulatory element involved in the MeJA-responsiveness
VcWRKY37	1694	1719	TGACG-motif	cis-acting regulatory element involved in the MeJA-responsiveness
VcWRKY37	222	248	GT1-motif	light responsive element
VcWRKY37	1472	1498	GT1-motif	light responsive element
VcWRKY37	27	54	MRE	MYB binding site involved in light responsiveness
VcWRKY37	936	963	MRE	MYB binding site involved in light responsiveness
VcWRKY37	1248	1274	CCAAT-box	MYBHv1 binding site
VcWRKY37	2004	2033	ATC-motif	part of a conserved DNA module involved in light responsiveness
VcWRKY37	425	454	ATCT-motif	part of a conserved DNA module involved in light responsiveness
VcWRKY37	936	965	ATCT-motif	part of a conserved DNA module involved in light responsiveness
VcWRKY37	1799	1825	Box 4	part of a conserved DNA module involved in light responsiveness
VcWRKY37	1951	1977	Box 4	part of a conserved DNA module involved in light responsiveness
VcWRKY37	473	500	GATA-motif	part of a light responsive element
VcWRKY37	1050	1080	GATA-motif	part of a light responsive element
VcWRKY37	305	331	TCT-motif	part of a light responsive element
VcWRKY37	1840	1866	TCT-motif	part of a light responsive element
VcWRKY37	468	497	WUN-motif	wound-responsive element
VcWRKY38	1212	1238	TGA-element	auxin-responsive element
VcWRKY38	609	638	TC-rich repeats	cis-acting element involved in defense and stress responsiveness
VcWRKY38	1730	1756	ABRE	cis-acting element involved in the abscisic acid responsiveness
VcWRKY38	1731	1756	ABRE	cis-acting element involved in the abscisic acid responsiveness
VcWRKY38	456	482	A-box	cis-acting regulatory element
VcWRKY38	1500	1526	A-box	cis-acting regulatory element
VcWRKY38	387	413	ARE	cis-acting regulatory element essential for the anaerobic induction
VcWRKY38	1454	1480	ARE	cis-acting regulatory element essential for the anaerobic induction
VcWRKY38	1758	1784	ARE	cis-acting regulatory element essential for the anaerobic induction
VcWRKY38	1730	1756	G-box	cis-acting regulatory element involved in light responsiveness
VcWRKY38	1730	1756	G-Box	cis-acting regulatory element involved in light responsiveness
VcWRKY38	1125	1150	CGTCA-motif	cis-acting regulatory element involved in the MeJA-responsiveness
VcWRKY38	1125	1150	TGACG-motif	cis-acting regulatory element involved in the MeJA-responsiveness
VcWRKY38	1069	1095	CAT-box	cis-acting regulatory element related to meristem expression
VcWRKY38	1079	1105	CAT-box	cis-acting regulatory element related to meristem expression
VcWRKY38	179	209	3-AF1 binding site	light responsive element
VcWRKY38	618	649	AAAC-motif	light responsive element
VcWRKY38	655	684	GT1-motif	light responsive element
VcWRKY38	669	695	MBS	MYB binding site involved in drought-inducibility
VcWRKY38	783	810	MRE	MYB binding site involved in light responsiveness
VcWRKY38	745	771	CCAAT-box	MYBHv1 binding site
VcWRKY38	1269	1295	CCAAT-box	MYBHv1 binding site
VcWRKY38	1814	1840	CCAAT-box	MYBHv1 binding site
VcWRKY38	29	55	Box 4	part of a conserved DNA module involved in light responsiveness
VcWRKY38	1769	1795	Box 4	part of a conserved DNA module involved in light responsiveness
VcWRKY38	1335	1365	I-box	part of a light responsive element
VcWRKY38	1136	1166	L-box	part of a light responsive element
VcWRKY38	178	204	TCT-motif	part of a light responsive element
VcWRKY38	217	243	TCT-motif	part of a light responsive element
VcWRKY38	1833	1859	TCT-motif	part of a light responsive element
VcWRKY39	857	886	TCA-element	cis-acting element involved in salicylic acid responsiveness
VcWRKY39	23	48	ABRE	cis-acting element involved in the abscisic acid responsiveness
VcWRKY39	1256	1281	ABRE	cis-acting element involved in the abscisic acid responsiveness
VcWRKY39	1364	1390	ABRE	cis-acting element involved in the abscisic acid responsiveness
VcWRKY39	1365	1390	ABRE	cis-acting element involved in the abscisic acid responsiveness
VcWRKY39	23	51	G-box	cis-acting regulatory element involved in light responsiveness
VcWRKY39	1255	1281	G-box	cis-acting regulatory element involved in light responsiveness
VcWRKY39	1363	1391	G-box	cis-acting regulatory element involved in light responsiveness
VcWRKY39	1364	1390	G-box	cis-acting regulatory element involved in light responsiveness
VcWRKY39	23	49	G-Box	cis-acting regulatory element involved in light responsiveness
VcWRKY39	1364	1390	G-Box	cis-acting regulatory element involved in light responsiveness
VcWRKY39	1720	1745	CGTCA-motif	cis-acting regulatory element involved in the MeJA-responsiveness
VcWRKY39	1720	1745	TGACG-motif	cis-acting regulatory element involved in the MeJA-responsiveness
VcWRKY39	190	219	O2-site	cis-acting regulatory element involved in zein metabolism regulation
VcWRKY39	51	77	GC-motif	enhancer-like element involved in anoxic specific inducibility
VcWRKY39	327	353	GC-motif	enhancer-like element involved in anoxic specific inducibility
VcWRKY39	118	145	P-box	gibberellin-responsive element
VcWRKY39	1012	1039	GT1-motif	light responsive element
VcWRKY39	1495	1521	GT1-motif	light responsive element
VcWRKY39	1710	1736	Sp1	light responsive element
VcWRKY39	256	283	MRE	MYB binding site involved in light responsiveness
VcWRKY40	1076	1102	TGA-element	auxin-responsive element
VcWRKY40	674	703	TC-rich repeats	cis-acting element involved in defense and stress responsiveness
VcWRKY40	768	797	TC-rich repeats	cis-acting element involved in defense and stress responsiveness
VcWRKY40	1322	1349	TATC-box	cis-acting element involved in gibberellin-responsiveness
VcWRKY40	1520	1549	ACE	cis-acting element involved in light responsiveness
VcWRKY40	1139	1168	ABRE	cis-acting element involved in the abscisic acid responsiveness
VcWRKY40	1154	1183	ABRE	cis-acting element involved in the abscisic acid responsiveness
VcWRKY40	1232	1258	A-box	cis-acting regulatory element
VcWRKY40	1347	1373	ARE	cis-acting regulatory element essential for the anaerobic induction
VcWRKY40	1259	1289	G-Box	cis-acting regulatory element involved in light responsiveness
VcWRKY40	919	948	G-box	cis-acting regulatory element involved in light responsiveness
VcWRKY40	1524	1549	CGTCA-motif	cis-acting regulatory element involved in the MeJA-responsiveness
VcWRKY40	1531	1556	CGTCA-motif	cis-acting regulatory element involved in the MeJA-responsiveness
VcWRKY40	1524	1549	TGACG-motif	cis-acting regulatory element involved in the MeJA-responsiveness
VcWRKY40	1531	1556	TGACG-motif	cis-acting regulatory element involved in the MeJA-responsiveness
VcWRKY40	1285	1311	GC-motif	enhancer-like element involved in anoxic specific inducibility
VcWRKY40	178	204	Sp1	light responsive element
VcWRKY40	991	1017	CCAAT-box	MYBHv1 binding site
VcWRKY40	1388	1414	CCAAT-box	MYBHv1 binding site
VcWRKY40	815	844	ATCT-motif	part of a conserved DNA module involved in light responsiveness
VcWRKY40	48	74	Box 4	part of a conserved DNA module involved in light responsiveness
VcWRKY40	1703	1729	Box 4	part of a conserved DNA module involved in light responsiveness
VcWRKY40	797	825	GA-motif	part of a light responsive element
VcWRKY40	160	191	GATT-motif	part of a light responsive element
VcWRKY40	330	357	TCCC-motif	part of a light responsive element
VcWRKY40	1572	1598	TCT-motif	part of a light responsive element
VcWRKY41	662	688	TGA-element	auxin-responsive element
VcWRKY41	859	888	TC-rich repeats	cis-acting element involved in defense and stress responsiveness
VcWRKY41	307	333	ARE	cis-acting regulatory element essential for the anaerobic induction
VcWRKY41	1081	1107	ARE	cis-acting regulatory element essential for the anaerobic induction
VcWRKY41	1732	1758	ARE	cis-acting regulatory element essential for the anaerobic induction
VcWRKY41	1780	1806	ARE	cis-acting regulatory element essential for the anaerobic induction
VcWRKY41	1891	1917	ARE	cis-acting regulatory element essential for the anaerobic induction
VcWRKY41	1203	1229	GT1-motif	light responsive element
VcWRKY41	1312	1338	MBS	MYB binding site involved in drought-inducibility
VcWRKY41	1658	1686	ATC-motif	part of a conserved DNA module involved in light responsiveness
VcWRKY41	648	674	Box 4	part of a conserved DNA module involved in light responsiveness
VcWRKY41	833	859	Box 4	part of a conserved DNA module involved in light responsiveness
VcWRKY41	1043	1069	Box 4	part of a conserved DNA module involved in light responsiveness
VcWRKY41	1446	1472	Box 4	part of a conserved DNA module involved in light responsiveness
VcWRKY41	1898	1924	Box 4	part of a conserved DNA module involved in light responsiveness
VcWRKY41	1137	1165	chs-CMA2a	part of a light responsive element
VcWRKY41	731	760	GATA-motif	part of a light responsive element
VcWRKY41	674	700	TCT-motif	part of a light responsive element
VcWRKY41	859	885	TCT-motif	part of a light responsive element
VcWRKY41	677	705	AE-box	part of a module for light response
VcWRKY41	919	948	WUN-motif	wound-responsive element
VcWRKY42	1440	1470	AT-rich element	binding site of AT-rich DNA binding protein (ATBP-1)
VcWRKY42	1854	1883	TC-rich repeats	cis-acting element involved in defense and stress responsiveness
VcWRKY42	1936	1965	TC-rich repeats	cis-acting element involved in defense and stress responsiveness
VcWRKY42	618	647	TCA-element	cis-acting element involved in salicylic acid responsiveness
VcWRKY42	604	630	ARE	cis-acting regulatory element essential for the anaerobic induction
VcWRKY42	1612	1639	AuxRR-core	cis-acting regulatory element involved in auxin responsiveness
VcWRKY42	1627	1654	AuxRR-core	cis-acting regulatory element involved in auxin responsiveness
VcWRKY42	830	858	O2-site	cis-acting regulatory element involved in zein metabolism regulation
VcWRKY42	1879	1906	P-box	gibberellin-responsive element
VcWRKY42	1521	1548	GT1-motif	light responsive element
VcWRKY42	1036	1062	MBS	MYB binding site involved in drought-inducibility
VcWRKY42	1228	1255	MRE	MYB binding site involved in light responsiveness
VcWRKY42	372	398	Box 4	part of a conserved DNA module involved in light responsiveness
VcWRKY42	1839	1867	chs-CMA2a	part of a light responsive element
VcWRKY42	1854	1880	TCT-motif	part of a light responsive element
VcWRKY42	900	933	AT1-motif	part of a light responsive module
VcWRKY43	166	192	TGA-element	auxin-responsive element
VcWRKY43	611	640	TC-rich repeats	cis-acting element involved in defense and stress responsiveness
VcWRKY43	1527	1556	TC-rich repeats	cis-acting element involved in defense and stress responsiveness
VcWRKY43	1473	1499	LTR	cis-acting element involved in low-temperature responsiveness
VcWRKY43	1602	1628	LTR	cis-acting element involved in low-temperature responsiveness
VcWRKY43	817	846	TCA-element	cis-acting element involved in salicylic acid responsiveness
VcWRKY43	833	858	ABRE	cis-acting element involved in the abscisic acid responsiveness
VcWRKY43	1638	1663	ABRE	cis-acting element involved in the abscisic acid responsiveness
VcWRKY43	1666	1691	ABRE	cis-acting element involved in the abscisic acid responsiveness
VcWRKY43	989	1015	A-box	cis-acting regulatory element
VcWRKY43	87	113	ARE	cis-acting regulatory element essential for the anaerobic induction
VcWRKY43	510	536	ARE	cis-acting regulatory element essential for the anaerobic induction
VcWRKY43	527	553	ARE	cis-acting regulatory element essential for the anaerobic induction
VcWRKY43	532	558	ARE	cis-acting regulatory element essential for the anaerobic induction
VcWRKY43	537	563	ARE	cis-acting regulatory element essential for the anaerobic induction
VcWRKY43	892	918	ARE	cis-acting regulatory element essential for the anaerobic induction
VcWRKY43	1101	1127	ARE	cis-acting regulatory element essential for the anaerobic induction
VcWRKY43	1141	1167	ARE	cis-acting regulatory element essential for the anaerobic induction
VcWRKY43	1665	1691	G-Box	cis-acting regulatory element involved in light responsiveness
VcWRKY43	833	859	G-box	cis-acting regulatory element involved in light responsiveness
VcWRKY43	1637	1663	G-box	cis-acting regulatory element involved in light responsiveness
VcWRKY43	835	860	CGTCA-motif	cis-acting regulatory element involved in the MeJA-responsiveness
VcWRKY43	1340	1365	CGTCA-motif	cis-acting regulatory element involved in the MeJA-responsiveness
VcWRKY43	835	860	TGACG-motif	cis-acting regulatory element involved in the MeJA-responsiveness
VcWRKY43	1340	1365	TGACG-motif	cis-acting regulatory element involved in the MeJA-responsiveness
VcWRKY43	812	841	O2-site	cis-acting regulatory element involved in zein metabolism regulation
VcWRKY43	1196	1223	GCN4_motif	cis-regulatory element involved in endosperm expression
VcWRKY43	374	402.5	HD-Zip 1	element involved in differentiation of the palisade mesophyll cells
VcWRKY43	1166	1193	GARE-motif	gibberellin-responsive element
VcWRKY43	340	366	GT1-motif	light responsive element
VcWRKY43	423	449	GT1-motif	light responsive element
VcWRKY43	1545	1572	GT1-motif	light responsive element
VcWRKY43	1546	1572	GT1-motif	light responsive element
VcWRKY43	433	459	CCAAT-box	MYBHv1 binding site
VcWRKY43	290	316	Box 4	part of a conserved DNA module involved in light responsiveness
VcWRKY43	546	572	Box 4	part of a conserved DNA module involved in light responsiveness
VcWRKY43	717	745	chs-CMA1a	part of a light responsive element
VcWRKY43	882	909	GATA-motif	part of a light responsive element
VcWRKY43	1444	1477	LS7	part of a light responsive element
VcWRKY43	1677	1704	TCCC-motif	part of a light responsive element
VcWRKY44	902	928	TGA-element	auxin-responsive element
VcWRKY44	293	318	ABRE	cis-acting element involved in the abscisic acid responsiveness
VcWRKY44	1128	1157	ABRE	cis-acting element involved in the abscisic acid responsiveness
VcWRKY44	1334	1360	ABRE	cis-acting element involved in the abscisic acid responsiveness
VcWRKY44	1335	1360	ABRE	cis-acting element involved in the abscisic acid responsiveness
VcWRKY44	1503	1529	A-box	cis-acting regulatory element
VcWRKY44	361	387	ARE	cis-acting regulatory element essential for the anaerobic induction
VcWRKY44	722	748	ARE	cis-acting regulatory element essential for the anaerobic induction
VcWRKY44	1334	1360	G-box	cis-acting regulatory element involved in light responsiveness
VcWRKY44	293	319	G-Box	cis-acting regulatory element involved in light responsiveness
VcWRKY44	1334	1360	G-Box	cis-acting regulatory element involved in light responsiveness
VcWRKY44	637	662	CGTCA-motif	cis-acting regulatory element involved in the MeJA-responsiveness
VcWRKY44	1311	1336	CGTCA-motif	cis-acting regulatory element involved in the MeJA-responsiveness
VcWRKY44	1419	1444	CGTCA-motif	cis-acting regulatory element involved in the MeJA-responsiveness
VcWRKY44	637	662	TGACG-motif	cis-acting regulatory element involved in the MeJA-responsiveness
VcWRKY44	1311	1336	TGACG-motif	cis-acting regulatory element involved in the MeJA-responsiveness
VcWRKY44	1419	1444	TGACG-motif	cis-acting regulatory element involved in the MeJA-responsiveness
VcWRKY44	956	982	GC-motif	enhancer-like element involved in anoxic specific inducibility
VcWRKY44	1168	1194	GC-motif	enhancer-like element involved in anoxic specific inducibility
VcWRKY44	553	579	Sp1	light responsive element
VcWRKY44	1534	1561	MRE	MYB binding site involved in light responsiveness
VcWRKY44	109	135	Box 4	part of a conserved DNA module involved in light responsiveness
VcWRKY44	416	442	Box 4	part of a conserved DNA module involved in light responsiveness
VcWRKY44	1885	1911	Box 4	part of a conserved DNA module involved in light responsiveness
VcWRKY44	1785	1813	GA-motif	part of a light responsive element
VcWRKY44	1678	1705	GATA-motif	part of a light responsive element
VcWRKY44	1286	1312	TCT-motif	part of a light responsive element
VcWRKY44	1645	1671	TCT-motif	part of a light responsive element
VcWRKY44	634	662	TGA-box	part of an auxin-responsive element
VcWRKY45	558	587	TC-rich repeats	cis-acting element involved in defense and stress responsiveness
VcWRKY45	1920	1947	TATC-box	cis-acting element involved in gibberellin-responsiveness
VcWRKY45	535	564	TCA-element	cis-acting element involved in salicylic acid responsiveness
VcWRKY45	690	715	ABRE	cis-acting element involved in the abscisic acid responsiveness
VcWRKY45	941	966	ABRE	cis-acting element involved in the abscisic acid responsiveness
VcWRKY45	990	1015	ABRE	cis-acting element involved in the abscisic acid responsiveness
VcWRKY45	1008	1033	ABRE	cis-acting element involved in the abscisic acid responsiveness
VcWRKY45	1846	1871	ABRE	cis-acting element involved in the abscisic acid responsiveness
VcWRKY45	660	686	A-box	cis-acting regulatory element
VcWRKY45	158	184	ARE	cis-acting regulatory element essential for the anaerobic induction
VcWRKY45	290	319	circadian	cis-acting regulatory element involved in circadian control
VcWRKY45	938	967	G-box	cis-acting regulatory element involved in light responsiveness
VcWRKY45	941	967	G-box	cis-acting regulatory element involved in light responsiveness
VcWRKY45	1845	1871	G-box	cis-acting regulatory element involved in light responsiveness
VcWRKY45	689	715	G-Box	cis-acting regulatory element involved in light responsiveness
VcWRKY45	989	1015	G-Box	cis-acting regulatory element involved in light responsiveness
VcWRKY45	1007	1033	G-Box	cis-acting regulatory element involved in light responsiveness
VcWRKY45	1124	1149	CGTCA-motif	cis-acting regulatory element involved in the MeJA-responsiveness
VcWRKY45	1156	1181	CGTCA-motif	cis-acting regulatory element involved in the MeJA-responsiveness
VcWRKY45	1506	1531	CGTCA-motif	cis-acting regulatory element involved in the MeJA-responsiveness
VcWRKY45	1538	1563	CGTCA-motif	cis-acting regulatory element involved in the MeJA-responsiveness
VcWRKY45	1124	1149	TGACG-motif	cis-acting regulatory element involved in the MeJA-responsiveness
VcWRKY45	1156	1181	TGACG-motif	cis-acting regulatory element involved in the MeJA-responsiveness
VcWRKY45	1506	1531	TGACG-motif	cis-acting regulatory element involved in the MeJA-responsiveness
VcWRKY45	1538	1563	TGACG-motif	cis-acting regulatory element involved in the MeJA-responsiveness
VcWRKY45	1926	1951	CAAT-box	common cis-acting element in promoter and enhancer regions
VcWRKY45	205	232	P-box	gibberellin-responsive element
VcWRKY45	610	636	MBS	MYB binding site involved in drought-inducibility
VcWRKY45	466	494	ATC-motif	part of a conserved DNA module involved in light responsiveness
VcWRKY45	550	576	Box 4	part of a conserved DNA module involved in light responsiveness
VcWRKY45	880	906	Box 4	part of a conserved DNA module involved in light responsiveness
VcWRKY45	979	1005	Box 4	part of a conserved DNA module involved in light responsiveness
VcWRKY45	1213	1239	Box 4	part of a conserved DNA module involved in light responsiveness
VcWRKY45	1589	1615	Box 4	part of a conserved DNA module involved in light responsiveness
VcWRKY45	940	969	Box II	part of a light responsive element
VcWRKY45	1654	1681	GATA-motif	part of a light responsive element
VcWRKY45	472	500	LAMP-element	part of a light responsive element
VcWRKY45	1072	1099	TCCC-motif	part of a light responsive element
VcWRKY45	1285	1312	TCCC-motif	part of a light responsive element
VcWRKY45	1455	1482	TCCC-motif	part of a light responsive element
VcWRKY45	1661	1688	TCCC-motif	part of a light responsive element
VcWRKY45	649	675	TCT-motif	part of a light responsive element
VcWRKY46	1881	1910	TC-rich repeats	cis-acting element involved in defense and stress responsiveness
VcWRKY46	1886	1915	ACE	cis-acting element involved in light responsiveness
VcWRKY46	322	347	ABRE	cis-acting element involved in the abscisic acid responsiveness
VcWRKY46	622	648	ABRE	cis-acting element involved in the abscisic acid responsiveness
VcWRKY46	623	648	ABRE	cis-acting element involved in the abscisic acid responsiveness
VcWRKY46	669	695	ABRE	cis-acting element involved in the abscisic acid responsiveness
VcWRKY46	670	695	ABRE	cis-acting element involved in the abscisic acid responsiveness
VcWRKY46	899	924	ABRE	cis-acting element involved in the abscisic acid responsiveness
VcWRKY46	1103	1130	ABRE	cis-acting element involved in the abscisic acid responsiveness
VcWRKY46	340	366	A-box	cis-acting regulatory element
VcWRKY46	119	145	ARE	cis-acting regulatory element essential for the anaerobic induction
VcWRKY46	1163	1189	ARE	cis-acting regulatory element essential for the anaerobic induction
VcWRKY46	622	648	G-box	cis-acting regulatory element involved in light responsiveness
VcWRKY46	669	695	G-box	cis-acting regulatory element involved in light responsiveness
VcWRKY46	899	925	G-box	cis-acting regulatory element involved in light responsiveness
VcWRKY46	322	348	G-Box	cis-acting regulatory element involved in light responsiveness
VcWRKY46	622	648	G-Box	cis-acting regulatory element involved in light responsiveness
VcWRKY46	669	695	G-Box	cis-acting regulatory element involved in light responsiveness
VcWRKY46	615	640	CGTCA-motif	cis-acting regulatory element involved in the MeJA-responsiveness
VcWRKY46	791	816	CGTCA-motif	cis-acting regulatory element involved in the MeJA-responsiveness
VcWRKY46	1849	1874	CGTCA-motif	cis-acting regulatory element involved in the MeJA-responsiveness
VcWRKY46	615	640	TGACG-motif	cis-acting regulatory element involved in the MeJA-responsiveness
VcWRKY46	791	816	TGACG-motif	cis-acting regulatory element involved in the MeJA-responsiveness
VcWRKY46	1849	1874	TGACG-motif	cis-acting regulatory element involved in the MeJA-responsiveness
VcWRKY46	371	397	GT1-motif	light responsive element
VcWRKY46	1977	2003	GT1-motif	light responsive element
VcWRKY46	886	912	Sp1	light responsive element
VcWRKY46	1068	1094	MBS	MYB binding site involved in drought-inducibility
VcWRKY46	182	208	Box 4	part of a conserved DNA module involved in light responsiveness
VcWRKY46	25	52	GATA-motif	part of a light responsive element
VcWRKY46	1797	1826	GATA-motif	part of a light responsive element
VcWRKY46	1903	1930	TCCC-motif	part of a light responsive element
VcWRKY46	1911	1938	TCCC-motif	part of a light responsive element
VcWRKY46	769	795	TCT-motif	part of a light responsive element
VcWRKY47	1033	1063	AT-rich element	binding site of AT-rich DNA binding protein (ATBP-1)
VcWRKY47	1955	1981	LTR	cis-acting element involved in low-temperature responsiveness
VcWRKY47	142	168	ABRE	cis-acting element involved in the abscisic acid responsiveness
VcWRKY47	143	168	ABRE	cis-acting element involved in the abscisic acid responsiveness
VcWRKY47	1027	1052	ABRE	cis-acting element involved in the abscisic acid responsiveness
VcWRKY47	1894	1919	ABRE	cis-acting element involved in the abscisic acid responsiveness
VcWRKY47	1070	1096	A-box	cis-acting regulatory element
VcWRKY47	1074	1100	A-box	cis-acting regulatory element
VcWRKY47	322	348	ARE	cis-acting regulatory element essential for the anaerobic induction
VcWRKY47	1089	1115	ARE	cis-acting regulatory element essential for the anaerobic induction
VcWRKY47	1485	1511	ARE	cis-acting regulatory element essential for the anaerobic induction
VcWRKY47	1756	1782	ARE	cis-acting regulatory element essential for the anaerobic induction
VcWRKY47	1910	1936	ARE	cis-acting regulatory element essential for the anaerobic induction
VcWRKY47	141	169	G-box	cis-acting regulatory element involved in light responsiveness
VcWRKY47	142	168	G-box	cis-acting regulatory element involved in light responsiveness
VcWRKY47	1894	1920	G-box	cis-acting regulatory element involved in light responsiveness
VcWRKY47	142	168	G-Box	cis-acting regulatory element involved in light responsiveness
VcWRKY47	1027	1053	G-Box	cis-acting regulatory element involved in light responsiveness
VcWRKY47	635	660	CGTCA-motif	cis-acting regulatory element involved in the MeJA-responsiveness
VcWRKY47	635	660	TGACG-motif	cis-acting regulatory element involved in the MeJA-responsiveness
VcWRKY47	1569	1597	O2-site	cis-acting regulatory element involved in zein metabolism regulation
VcWRKY47	190	217	GARE-motif	gibberellin-responsive element
VcWRKY47	1563	1590	P-box	gibberellin-responsive element
VcWRKY47	135	161	GT1-motif	light responsive element
VcWRKY47	154	180	GT1-motif	light responsive element
VcWRKY47	879	905	GT1-motif	light responsive element
VcWRKY47	1545	1571	MBS	MYB binding site involved in drought-inducibility
VcWRKY47	800	826	CCAAT-box	MYBHv1 binding site
VcWRKY47	251	277	Box 4	part of a conserved DNA module involved in light responsiveness
VcWRKY47	695	721	Box 4	part of a conserved DNA module involved in light responsiveness
VcWRKY47	903	929	Box 4	part of a conserved DNA module involved in light responsiveness
VcWRKY47	933	959	Box 4	part of a conserved DNA module involved in light responsiveness
VcWRKY47	1066	1093	GATA-motif	part of a light responsive element
VcWRKY47	450	477	TCCC-motif	part of a light responsive element
VcWRKY48	894	920	TGA-element	auxin-responsive element
VcWRKY48	1903	1930	TATC-box	cis-acting element involved in gibberellin-responsiveness
VcWRKY48	305	331	LTR	cis-acting element involved in low-temperature responsiveness
VcWRKY48	591	617	LTR	cis-acting element involved in low-temperature responsiveness
VcWRKY48	1192	1218	LTR	cis-acting element involved in low-temperature responsiveness
VcWRKY48	1996	2025	TCA-element	cis-acting element involved in salicylic acid responsiveness
VcWRKY48	117	142	ABRE	cis-acting element involved in the abscisic acid responsiveness
VcWRKY48	854	880	A-box	cis-acting regulatory element
VcWRKY48	935	961	A-box	cis-acting regulatory element
VcWRKY48	1510	1536	A-box	cis-acting regulatory element
VcWRKY48	35	61	ARE	cis-acting regulatory element essential for the anaerobic induction
VcWRKY48	619	646	AuxRR-core	cis-acting regulatory element involved in auxin responsiveness
VcWRKY48	117	145	G-box	cis-acting regulatory element involved in light responsiveness
VcWRKY48	183	209	G-box	cis-acting regulatory element involved in light responsiveness
VcWRKY48	468	494	G-box	cis-acting regulatory element involved in light responsiveness
VcWRKY48	473	499	G-box	cis-acting regulatory element involved in light responsiveness
VcWRKY48	532	558	G-box	cis-acting regulatory element involved in light responsiveness
VcWRKY48	580	606	G-box	cis-acting regulatory element involved in light responsiveness
VcWRKY48	585	611	G-box	cis-acting regulatory element involved in light responsiveness
VcWRKY48	117	143	G-Box	cis-acting regulatory element involved in light responsiveness
VcWRKY48	1022	1050	RY-element	cis-acting regulatory element involved in seed-specific regulation
VcWRKY48	1150	1178	RY-element	cis-acting regulatory element involved in seed-specific regulation
VcWRKY48	1346	1371	CGTCA-motif	cis-acting regulatory element involved in the MeJA-responsiveness
VcWRKY48	1346	1371	TGACG-motif	cis-acting regulatory element involved in the MeJA-responsiveness
VcWRKY48	1731	1760	O2-site	cis-acting regulatory element involved in zein metabolism regulation
VcWRKY48	1734	1763	O2-site	cis-acting regulatory element involved in zein metabolism regulation
VcWRKY48	993	1019	GC-motif	enhancer-like element involved in anoxic specific inducibility
VcWRKY48	1473	1499	GC-motif	enhancer-like element involved in anoxic specific inducibility
VcWRKY48	1291	1317	MBS	MYB binding site involved in drought-inducibility
VcWRKY48	1275	1305.5	MBSI	MYB binding site involved in flavonoid biosynthetic genes regulation
VcWRKY48	1813	1840	MRE	MYB binding site involved in light responsiveness
VcWRKY48	884	913	ATCT-motif	part of a conserved DNA module involved in light responsiveness
VcWRKY48	222	248	Box 4	part of a conserved DNA module involved in light responsiveness
VcWRKY48	509	537	chs-CMA1a	part of a light responsive element
VcWRKY48	1882	1912	GATA-motif	part of a light responsive element
VcWRKY48	1900	1930	I-box	part of a light responsive element
VcWRKY48	1889	1915	TCT-motif	part of a light responsive element
VcWRKY49	583	609	LTR	cis-acting element involved in low-temperature responsiveness
VcWRKY49	1905	1934	TCA-element	cis-acting element involved in salicylic acid responsiveness
VcWRKY49	1255	1280	ABRE	cis-acting element involved in the abscisic acid responsiveness
VcWRKY49	1317	1346	ABRE	cis-acting element involved in the abscisic acid responsiveness
VcWRKY49	1319	1345	ABRE	cis-acting element involved in the abscisic acid responsiveness
VcWRKY49	1320	1345	ABRE	cis-acting element involved in the abscisic acid responsiveness
VcWRKY49	1447	1472	ABRE	cis-acting element involved in the abscisic acid responsiveness
VcWRKY49	1461	1486	ABRE	cis-acting element involved in the abscisic acid responsiveness
VcWRKY49	1732	1757	ABRE	cis-acting element involved in the abscisic acid responsiveness
VcWRKY49	1186	1212	ARE	cis-acting regulatory element essential for the anaerobic induction
VcWRKY49	1223	1249	ARE	cis-acting regulatory element essential for the anaerobic induction
VcWRKY49	1316	1347	G-box	cis-acting regulatory element involved in light responsiveness
VcWRKY49	1319	1345	G-box	cis-acting regulatory element involved in light responsiveness
VcWRKY49	1444	1474	G-box	cis-acting regulatory element involved in light responsiveness
VcWRKY49	1447	1473	G-box	cis-acting regulatory element involved in light responsiveness
VcWRKY49	1461	1487	G-box	cis-acting regulatory element involved in light responsiveness
VcWRKY49	1254	1280	G-Box	cis-acting regulatory element involved in light responsiveness
VcWRKY49	1319	1345	G-Box	cis-acting regulatory element involved in light responsiveness
VcWRKY49	1732	1758	G-Box	cis-acting regulatory element involved in light responsiveness
VcWRKY49	1161	1186	CGTCA-motif	cis-acting regulatory element involved in the MeJA-responsiveness
VcWRKY49	1161	1186	TGACG-motif	cis-acting regulatory element involved in the MeJA-responsiveness
VcWRKY49	1084	1117	4cl-CMA1c	light responsive element
VcWRKY49	599	626	GT1-motif	light responsive element
VcWRKY49	600	626	GT1-motif	light responsive element
VcWRKY49	1754	1780	MBS	MYB binding site involved in drought-inducibility
VcWRKY49	241	268	MRE	MYB binding site involved in light responsiveness
VcWRKY49	975	1001	CCAAT-box	MYBHv1 binding site
VcWRKY49	144	170	Box 4	part of a conserved DNA module involved in light responsiveness
VcWRKY49	1611	1637	Box 4	part of a conserved DNA module involved in light responsiveness
VcWRKY49	1131	1161	I-box	part of a light responsive element
VcWRKY50	289	315	TGA-element	auxin-responsive element
VcWRKY50	330	359	ACE	cis-acting element involved in light responsiveness
VcWRKY50	1866	1895	TCA-element	cis-acting element involved in salicylic acid responsiveness
VcWRKY50	252	277	ABRE	cis-acting element involved in the abscisic acid responsiveness
VcWRKY50	259	285	ABRE	cis-acting element involved in the abscisic acid responsiveness
VcWRKY50	260	285	ABRE	cis-acting element involved in the abscisic acid responsiveness
VcWRKY50	306	333	ABRE	cis-acting element involved in the abscisic acid responsiveness
VcWRKY50	407	432	ABRE	cis-acting element involved in the abscisic acid responsiveness
VcWRKY50	1103	1129	ABRE	cis-acting element involved in the abscisic acid responsiveness
VcWRKY50	1104	1129	ABRE	cis-acting element involved in the abscisic acid responsiveness
VcWRKY50	945	971	A-box	cis-acting regulatory element
VcWRKY50	1604	1630	A-box	cis-acting regulatory element
VcWRKY50	1621	1647	A-box	cis-acting regulatory element
VcWRKY50	437	463	ARE	cis-acting regulatory element essential for the anaerobic induction
VcWRKY50	1968	1994	ARE	cis-acting regulatory element essential for the anaerobic induction
VcWRKY50	259	285	G-box	cis-acting regulatory element involved in light responsiveness
VcWRKY50	1103	1129	G-box	cis-acting regulatory element involved in light responsiveness
VcWRKY50	1314	1340	G-box	cis-acting regulatory element involved in light responsiveness
VcWRKY50	252	278	G-Box	cis-acting regulatory element involved in light responsiveness
VcWRKY50	256	285	G-Box	cis-acting regulatory element involved in light responsiveness
VcWRKY50	259	285	G-Box	cis-acting regulatory element involved in light responsiveness
VcWRKY50	407	433	G-Box	cis-acting regulatory element involved in light responsiveness
VcWRKY50	1103	1129	G-Box	cis-acting regulatory element involved in light responsiveness
VcWRKY50	33	58	CGTCA-motif	cis-acting regulatory element involved in the MeJA-responsiveness
VcWRKY50	33	58	TGACG-motif	cis-acting regulatory element involved in the MeJA-responsiveness
VcWRKY50	777	803	CAT-box	cis-acting regulatory element related to meristem expression
VcWRKY50	1905	1931	GC-motif	enhancer-like element involved in anoxic specific inducibility
VcWRKY50	1380	1407	GT1-motif	light responsive element
VcWRKY50	1381	1407	GT1-motif	light responsive element
VcWRKY50	1004	1030	MBS	MYB binding site involved in drought-inducibility
VcWRKY50	1341	1367	Box 4	part of a conserved DNA module involved in light responsiveness
VcWRKY50	805	832	GATA-motif	part of a light responsive element
VcWRKY50	676	706	I-box	part of a light responsive element
VcWRKY50	1635	1662	TCCC-motif	part of a light responsive element
VcWRKY50	1654	1681	TCCC-motif	part of a light responsive element
VcWRKY50	951	977	TCT-motif	part of a light responsive element
VcWRKY50	57	90	AT1-motif	part of a light responsive module
VcWRKY51	1693	1722	TCA-element	cis-acting element involved in salicylic acid responsiveness
VcWRKY51	314	340	ABRE	cis-acting element involved in the abscisic acid responsiveness
VcWRKY51	315	340	ABRE	cis-acting element involved in the abscisic acid responsiveness
VcWRKY51	415	441	ABRE	cis-acting element involved in the abscisic acid responsiveness
VcWRKY51	416	441	ABRE	cis-acting element involved in the abscisic acid responsiveness
VcWRKY51	1568	1595	ABRE	cis-acting element involved in the abscisic acid responsiveness
VcWRKY51	965	991	ARE	cis-acting regulatory element essential for the anaerobic induction
VcWRKY51	1490	1516	ARE	cis-acting regulatory element essential for the anaerobic induction
VcWRKY51	314	340	G-box	cis-acting regulatory element involved in light responsiveness
VcWRKY51	414	442	G-box	cis-acting regulatory element involved in light responsiveness
VcWRKY51	415	441	G-box	cis-acting regulatory element involved in light responsiveness
VcWRKY51	452	478	G-box	cis-acting regulatory element involved in light responsiveness
VcWRKY51	1420	1446	G-box	cis-acting regulatory element involved in light responsiveness
VcWRKY51	314	340	G-Box	cis-acting regulatory element involved in light responsiveness
VcWRKY51	415	441	G-Box	cis-acting regulatory element involved in light responsiveness
VcWRKY51	174	199	CGTCA-motif	cis-acting regulatory element involved in the MeJA-responsiveness
VcWRKY51	276	301	CGTCA-motif	cis-acting regulatory element involved in the MeJA-responsiveness
VcWRKY51	279	304	CGTCA-motif	cis-acting regulatory element involved in the MeJA-responsiveness
VcWRKY51	1132	1157	CGTCA-motif	cis-acting regulatory element involved in the MeJA-responsiveness
VcWRKY51	1427	1452	CGTCA-motif	cis-acting regulatory element involved in the MeJA-responsiveness
VcWRKY51	1522	1547	CGTCA-motif	cis-acting regulatory element involved in the MeJA-responsiveness
VcWRKY51	174	199	TGACG-motif	cis-acting regulatory element involved in the MeJA-responsiveness
VcWRKY51	276	301	TGACG-motif	cis-acting regulatory element involved in the MeJA-responsiveness
VcWRKY51	279	304	TGACG-motif	cis-acting regulatory element involved in the MeJA-responsiveness
VcWRKY51	1132	1157	TGACG-motif	cis-acting regulatory element involved in the MeJA-responsiveness
VcWRKY51	1427	1452	TGACG-motif	cis-acting regulatory element involved in the MeJA-responsiveness
VcWRKY51	1522	1547	TGACG-motif	cis-acting regulatory element involved in the MeJA-responsiveness
VcWRKY51	1214	1240	CAT-box	cis-acting regulatory element related to meristem expression
VcWRKY51	1530	1557	GCN4_motif	cis-regulatory element involved in endosperm expression
VcWRKY51	538	564	GT1-motif	light responsive element
VcWRKY51	1608	1634	Sp1	light responsive element
VcWRKY51	764	790	MBS	MYB binding site involved in drought-inducibility
VcWRKY51	1021	1047	MBS	MYB binding site involved in drought-inducibility
VcWRKY51	393	419	CCAAT-box	MYBHv1 binding site
VcWRKY51	1967	1996	ATCT-motif	part of a conserved DNA module involved in light responsiveness
VcWRKY51	560	586	Box 4	part of a conserved DNA module involved in light responsiveness
VcWRKY51	1268	1294	Box 4	part of a conserved DNA module involved in light responsiveness
VcWRKY51	2009	2035	Box 4	part of a conserved DNA module involved in light responsiveness
VcWRKY51	1612	1642	I-box	part of a light responsive element
VcWRKY51	1753	1780	TCCC-motif	part of a light responsive element
VcWRKY51	1865	1892	TCCC-motif	part of a light responsive element
VcWRKY52	1108	1137	TC-rich repeats	cis-acting element involved in defense and stress responsiveness
VcWRKY52	1273	1302	TC-rich repeats	cis-acting element involved in defense and stress responsiveness
VcWRKY52	1372	1401	ACE	cis-acting element involved in light responsiveness
VcWRKY52	1929	1955	LTR	cis-acting element involved in low-temperature responsiveness
VcWRKY52	703	728	ABRE	cis-acting element involved in the abscisic acid responsiveness
VcWRKY52	1375	1400	ABRE	cis-acting element involved in the abscisic acid responsiveness
VcWRKY52	57	83	ARE	cis-acting regulatory element essential for the anaerobic induction
VcWRKY52	364	390	ARE	cis-acting regulatory element essential for the anaerobic induction
VcWRKY52	1865	1891	ARE	cis-acting regulatory element essential for the anaerobic induction
VcWRKY52	702	728	G-Box	cis-acting regulatory element involved in light responsiveness
VcWRKY52	1374	1400	G-Box	cis-acting regulatory element involved in light responsiveness
VcWRKY52	888	913	CGTCA-motif	cis-acting regulatory element involved in the MeJA-responsiveness
VcWRKY52	915	940	CGTCA-motif	cis-acting regulatory element involved in the MeJA-responsiveness
VcWRKY52	918	943	CGTCA-motif	cis-acting regulatory element involved in the MeJA-responsiveness
VcWRKY52	888	913	TGACG-motif	cis-acting regulatory element involved in the MeJA-responsiveness
VcWRKY52	915	940	TGACG-motif	cis-acting regulatory element involved in the MeJA-responsiveness
VcWRKY52	918	943	TGACG-motif	cis-acting regulatory element involved in the MeJA-responsiveness
VcWRKY52	25	51	CAT-box	cis-acting regulatory element related to meristem expression
VcWRKY52	107	133	MBS	MYB binding site involved in drought-inducibility
VcWRKY52	747	773	MBS	MYB binding site involved in drought-inducibility
VcWRKY52	1166	1197	MBSI	MYB binding site involved in flavonoid biosynthetic genes regulation
VcWRKY52	224	251	MRE	MYB binding site involved in light responsiveness
VcWRKY52	452	479	MRE	MYB binding site involved in light responsiveness
VcWRKY52	1206	1232	CCAAT-box	MYBHv1 binding site
VcWRKY52	1115	1144	ATCT-motif	part of a conserved DNA module involved in light responsiveness
VcWRKY52	234	260	Box 4	part of a conserved DNA module involved in light responsiveness
VcWRKY52	1137	1163	Box 4	part of a conserved DNA module involved in light responsiveness
VcWRKY52	784	813	I-box	part of a light responsive element
VcWRKY52	1889	1917	AE-box	part of a module for light response
VcWRKY53	843	869	TGA-element	auxin-responsive element
VcWRKY53	1746	1775	TCA-element	cis-acting element involved in salicylic acid responsiveness
VcWRKY53	1128	1154	ABRE	cis-acting element involved in the abscisic acid responsiveness
VcWRKY53	1129	1154	ABRE	cis-acting element involved in the abscisic acid responsiveness
VcWRKY53	1153	1178	ABRE	cis-acting element involved in the abscisic acid responsiveness
VcWRKY53	1168	1194	ABRE	cis-acting element involved in the abscisic acid responsiveness
VcWRKY53	1169	1194	ABRE	cis-acting element involved in the abscisic acid responsiveness
VcWRKY53	2005	2030	ABRE	cis-acting element involved in the abscisic acid responsiveness
VcWRKY53	653	679	A-box	cis-acting regulatory element
VcWRKY53	1472	1498	A-box	cis-acting regulatory element
VcWRKY53	1132	1158	ARE	cis-acting regulatory element essential for the anaerobic induction
VcWRKY53	283	310	AuxRR-core	cis-acting regulatory element involved in auxin responsiveness
VcWRKY53	1128	1154	G-Box	cis-acting regulatory element involved in light responsiveness
VcWRKY53	1152	1178	G-Box	cis-acting regulatory element involved in light responsiveness
VcWRKY53	1168	1194	G-Box	cis-acting regulatory element involved in light responsiveness
VcWRKY53	2005	2031	G-Box	cis-acting regulatory element involved in light responsiveness
VcWRKY53	1128	1154	G-box	cis-acting regulatory element involved in light responsiveness
VcWRKY53	1168	1194	G-box	cis-acting regulatory element involved in light responsiveness
VcWRKY53	140	165	CGTCA-motif	cis-acting regulatory element involved in the MeJA-responsiveness
VcWRKY53	140	165	TGACG-motif	cis-acting regulatory element involved in the MeJA-responsiveness
VcWRKY53	1952	1978	CAT-box	cis-acting regulatory element related to meristem expression
VcWRKY53	1642	1669	P-box	gibberellin-responsive element
VcWRKY53	525	551	GT1-motif	light responsive element
VcWRKY53	975	1002	GT1-motif	light responsive element
VcWRKY53	1879	1905	GT1-motif	light responsive element
VcWRKY53	271	297	MBS	MYB binding site involved in drought-inducibility
VcWRKY53	1476	1505	ATCT-motif	part of a conserved DNA module involved in light responsiveness
VcWRKY53	985	1011	Box 4	part of a conserved DNA module involved in light responsiveness
VcWRKY53	1988	2014	Box 4	part of a conserved DNA module involved in light responsiveness
VcWRKY53	756	786	chs-Unit 1 m1	part of a light responsive element
VcWRKY53	597	624	GATA-motif	part of a light responsive element
VcWRKY53	854	882	AE-box	part of a module for light response
VcWRKY54	280	307	TATC-box	cis-acting element involved in gibberellin-responsiveness
VcWRKY54	668	697	TCA-element	cis-acting element involved in salicylic acid responsiveness
VcWRKY54	1055	1080	ABRE	cis-acting element involved in the abscisic acid responsiveness
VcWRKY54	1787	1812	ABRE	cis-acting element involved in the abscisic acid responsiveness
VcWRKY54	1082	1108	A-box	cis-acting regulatory element
VcWRKY54	532	558	ARE	cis-acting regulatory element essential for the anaerobic induction
VcWRKY54	810	836	ARE	cis-acting regulatory element essential for the anaerobic induction
VcWRKY54	1786	1812	G-Box	cis-acting regulatory element involved in light responsiveness
VcWRKY54	1054	1080	G-box	cis-acting regulatory element involved in light responsiveness
VcWRKY54	1192	1217	CGTCA-motif	cis-acting regulatory element involved in the MeJA-responsiveness
VcWRKY54	1260	1285	CGTCA-motif	cis-acting regulatory element involved in the MeJA-responsiveness
VcWRKY54	1420	1445	CGTCA-motif	cis-acting regulatory element involved in the MeJA-responsiveness
VcWRKY54	1764	1789	CGTCA-motif	cis-acting regulatory element involved in the MeJA-responsiveness
VcWRKY54	1192	1217	TGACG-motif	cis-acting regulatory element involved in the MeJA-responsiveness
VcWRKY54	1260	1285	TGACG-motif	cis-acting regulatory element involved in the MeJA-responsiveness
VcWRKY54	1420	1445	TGACG-motif	cis-acting regulatory element involved in the MeJA-responsiveness
VcWRKY54	1764	1789	TGACG-motif	cis-acting regulatory element involved in the MeJA-responsiveness
VcWRKY54	1595	1624	O2-site	cis-acting regulatory element involved in zein metabolism regulation
VcWRKY54	790	816	CAT-box	cis-acting regulatory element related to meristem expression
VcWRKY54	980	1007	GCN4_motif	cis-regulatory element involved in endosperm expression
VcWRKY54	1048	1074	GC-motif	enhancer-like element involved in anoxic specific inducibility
VcWRKY54	1061	1087	GC-motif	enhancer-like element involved in anoxic specific inducibility
VcWRKY54	1842	1869	P-box	gibberellin-responsive element
VcWRKY54	554	581	MRE	MYB binding site involved in light responsiveness
VcWRKY54	548	577	ATCT-motif	part of a conserved DNA module involved in light responsiveness
VcWRKY54	478	504	Box 4	part of a conserved DNA module involved in light responsiveness
VcWRKY54	1923	1949	Box 4	part of a conserved DNA module involved in light responsiveness
VcWRKY54	74	104	chs-Unit 1 m1	part of a light responsive element
VcWRKY54	228	256	GA-motif	part of a light responsive element
VcWRKY54	1769	1799	GATA-motif	part of a light responsive element
VcWRKY54	230	258	I-box	part of a light responsive element
VcWRKY54	1767	1797	I-box	part of a light responsive element
VcWRKY54	1769	1798	I-box	part of a light responsive element
VcWRKY54	2004	2033	I-box	part of a light responsive element
VcWRKY54	1961	1988	TCCC-motif	part of a light responsive element
VcWRKY54	1472	1501.5	HD-Zip 3	protein binding site
VcWRKY55	346	371	ABRE	cis-acting element involved in the abscisic acid responsiveness
VcWRKY55	1737	1762	ABRE	cis-acting element involved in the abscisic acid responsiveness
VcWRKY55	388	414	ARE	cis-acting regulatory element essential for the anaerobic induction
VcWRKY55	886	912	ARE	cis-acting regulatory element essential for the anaerobic induction
VcWRKY55	1435	1461	ARE	cis-acting regulatory element essential for the anaerobic induction
VcWRKY55	346	372	G-Box	cis-acting regulatory element involved in light responsiveness
VcWRKY55	1737	1763	G-box	cis-acting regulatory element involved in light responsiveness
VcWRKY55	349	378	O2-site	cis-acting regulatory element involved in zein metabolism regulation
VcWRKY55	530	556	Box 4	part of a conserved DNA module involved in light responsiveness
VcWRKY55	779	805	Box 4	part of a conserved DNA module involved in light responsiveness
VcWRKY55	1328	1354	Box 4	part of a conserved DNA module involved in light responsiveness
VcWRKY55	1352	1378	Box 4	part of a conserved DNA module involved in light responsiveness
VcWRKY55	1356	1382	Box 4	part of a conserved DNA module involved in light responsiveness
VcWRKY55	926	955	Box II	part of a light responsive element
VcWRKY55	804	832	chs-CMA1a	part of a light responsive element
VcWRKY55	96	124	GA-motif	part of a light responsive element
VcWRKY55	546	575	I-box	part of a light responsive element
VcWRKY55	912	941	I-box	part of a light responsive element
VcWRKY55	1525	1553	I-box	part of a light responsive element
VcWRKY56	473	502	TCA-element	cis-acting element involved in salicylic acid responsiveness
VcWRKY56	1149	1176	ABRE	cis-acting element involved in the abscisic acid responsiveness
VcWRKY56	1791	1816	ABRE	cis-acting element involved in the abscisic acid responsiveness
VcWRKY56	195	221	ARE	cis-acting regulatory element essential for the anaerobic induction
VcWRKY56	1722	1748	ARE	cis-acting regulatory element essential for the anaerobic induction
VcWRKY56	1790	1816	G-box	cis-acting regulatory element involved in light responsiveness
VcWRKY56	1789	1814	CGTCA-motif	cis-acting regulatory element involved in the MeJA-responsiveness
VcWRKY56	1789	1814	TGACG-motif	cis-acting regulatory element involved in the MeJA-responsiveness
VcWRKY56	1787	1816	O2-site	cis-acting regulatory element involved in zein metabolism regulation
VcWRKY56	495	521	CAT-box	cis-acting regulatory element related to meristem expression
VcWRKY56	1428	1454	CAT-box	cis-acting regulatory element related to meristem expression
VcWRKY56	1082	1109	GCN4_motif	cis-regulatory element involved in endosperm expression
VcWRKY56	1035	1061	GC-motif	enhancer-like element involved in anoxic specific inducibility
VcWRKY56	1461	1487	GC-motif	enhancer-like element involved in anoxic specific inducibility
VcWRKY56	1954	1985	AAAC-motif	light responsive element
VcWRKY56	167	194	GT1-motif	light responsive element
VcWRKY56	168	194	GT1-motif	light responsive element
VcWRKY56	1573	1600	GT1-motif	light responsive element
VcWRKY56	568	594	MBS	MYB binding site involved in drought-inducibility
VcWRKY56	1520	1549	ATCT-motif	part of a conserved DNA module involved in light responsiveness
VcWRKY56	1131	1157	Box 4	part of a conserved DNA module involved in light responsiveness
VcWRKY56	690	717	TCCC-motif	part of a light responsive element
VcWRKY56	227	255	AE-box	part of a module for light response
VcWRKY57	463	492	TC-rich repeats	cis-acting element involved in defense and stress responsiveness
VcWRKY57	1136	1161	ABRE	cis-acting element involved in the abscisic acid responsiveness
VcWRKY57	1144	1170	ABRE	cis-acting element involved in the abscisic acid responsiveness
VcWRKY57	1145	1170	ABRE	cis-acting element involved in the abscisic acid responsiveness
VcWRKY57	1293	1322	ABRE	cis-acting element involved in the abscisic acid responsiveness
VcWRKY57	1844	1869	ABRE	cis-acting element involved in the abscisic acid responsiveness
VcWRKY57	1226	1252	A-box	cis-acting regulatory element
VcWRKY57	1317	1343	A-box	cis-acting regulatory element
VcWRKY57	1144	1170	G-Box	cis-acting regulatory element involved in light responsiveness
VcWRKY57	1843	1869	G-Box	cis-acting regulatory element involved in light responsiveness
VcWRKY57	1136	1162	G-box	cis-acting regulatory element involved in light responsiveness
VcWRKY57	1144	1170	G-box	cis-acting regulatory element involved in light responsiveness
VcWRKY57	697	722	CGTCA-motif	cis-acting regulatory element involved in the MeJA-responsiveness
VcWRKY57	919	944	CGTCA-motif	cis-acting regulatory element involved in the MeJA-responsiveness
VcWRKY57	1818	1843	CGTCA-motif	cis-acting regulatory element involved in the MeJA-responsiveness
VcWRKY57	1833	1858	CGTCA-motif	cis-acting regulatory element involved in the MeJA-responsiveness
VcWRKY57	697	722	TGACG-motif	cis-acting regulatory element involved in the MeJA-responsiveness
VcWRKY57	919	944	TGACG-motif	cis-acting regulatory element involved in the MeJA-responsiveness
VcWRKY57	1818	1843	TGACG-motif	cis-acting regulatory element involved in the MeJA-responsiveness
VcWRKY57	1833	1858	TGACG-motif	cis-acting regulatory element involved in the MeJA-responsiveness
VcWRKY57	481	510	O2-site	cis-acting regulatory element involved in zein metabolism regulation
VcWRKY57	2009	2035	GC-motif	enhancer-like element involved in anoxic specific inducibility
VcWRKY57	546	573	GARE-motif	gibberellin-responsive element
VcWRKY57	664	691	P-box	gibberellin-responsive element
VcWRKY57	500	531	AAAC-motif	light responsive element
VcWRKY57	563	589	GT1-motif	light responsive element
VcWRKY57	1753	1779	Sp1	light responsive element
VcWRKY57	740	767	MRE	MYB binding site involved in light responsiveness
VcWRKY57	149	175	CCAAT-box	MYBHv1 binding site
VcWRKY57	1396	1422	CCAAT-box	MYBHv1 binding site
VcWRKY57	2012	2038	CCAAT-box	MYBHv1 binding site
VcWRKY57	1309	1338	ATCT-motif	part of a conserved DNA module involved in light responsiveness
VcWRKY57	1047	1073	Box 4	part of a conserved DNA module involved in light responsiveness
VcWRKY57	990	1017	TCCC-motif	part of a light responsive element
VcWRKY57	1040	1073	AT1-motif	part of a light responsive module
VcWRKY57	909	937	AE-box	part of a module for light response
