# Supplementary material for: Genome-wide identification of the WRKY gene family in blueberry (Vaccinium spp.) and expression analysis under abiotic stress
Source: Front Plant Sci. 2024 Aug 15;15:1447749. doi: 10.3389/fpls.2024.1447749 (PMC11358086; doi:10.3389/fpls.2024.1447749)
Supplement: Supplementary file 1 [file DataSheet1.zip › Supplementary material/Table S7.XLSX]

## Sheet: Sheet1
Table S7. The Ka/Ks ratios of syntenic VcWRKY gene pairs
Duplicated pairs	Ka	Ks	Ka/Ks
VcWRKY1/VcWRKY4	0.188753	0.694997	0.271589
VcWRKY40/VcWRKY12	0.2256	0.692902	0.325587
VcWRKY8/VcWRKY17	0.00491536	0.033308	0.147573
VcWRKY9/VcWRKY15	0.00831437	0.0553885	0.15011
VcWRKY45/VcWRKY19	0.181238	0.723093	0.250642
VcWRKY48/VcWRKY39	0.401058	2.089	0.191986
VcWRKY13/VcWRKY29	0.268703	1.96425	0.136797
VcWRKY23/VcWRKY22	0	0	-
VcWRKY32/VcWRKY2	0.16942	0.83656	0.20252
VcWRKY33/VcWRKY36	0.248997	1.99397	0.124875
VcWRKY25/VcWRKY35	0.345894	1.10306	0.313576
VcWRKY27/VcWRKY28	0.00721208	0.045621	0.158087
