# Supplementary material for: Genome-wide identification of the WRKY gene family in blueberry (Vaccinium spp.) and expression analysis under abiotic stress
Source: Front Plant Sci. 2024 Aug 15;15:1447749. doi: 10.3389/fpls.2024.1447749 (PMC11358086; doi:10.3389/fpls.2024.1447749)
Supplement: Supplementary file 1 [file DataSheet1.zip › Supplementary material/Table S8.xlsx]

## Sheet: Sheet1
Table S8. The predicted target sites of miRNA of VcWRKY gene family
miRNA	Target	Expectation	UPE.	miRNA_start	miRNA_end	Target_start	Target_end	miRNA_aligned_fragment	alignment	Target_aligned_fragment	Inhibition	Multiplicity	Homologous
chr4_585324	VcWRKY1	4	-1	1	24	1440	1463	AACCAACGAUGACUGUUUUAAACU	:: ::.::.::.::::::::	CCUUGAAGACGGUUAUCGUUGGCG	Cleavage	1	tae-miR1125_MIMAT0005360_Triticum_aestivum_miR1125
chr4_538515	VcWRKY1	4.5	-1	1	24	1440	1463	AAUCAACGAUGACUGUUUUGAACU	:: ::.::.::.:::::::.	CCUUGAAGACGGUUAUCGUUGGCG	Cleavage	1	stu-miR397-3p_MIMAT0031342_Solanum_tuberosum_miR397-3p
chr9_156733	VcWRKY1	3.5	-1	1	24	1967	1990	AAAGUGGUUUUACCUUGGGACUUA	:: ::::::.:.:: ::::	GAGAACCAAAGGUAGAGCCUCUUU	Cleavage	1	mtr-miR5269a_MIMAT0021293_Medicago_truncatula_miR5269a
chr8_1270796	VcWRKY1	4.5	-1	1	24	862	886	GAUGUGAGUGUUUGU-GUAAGUGUG	:. : :::: :::::..: ::::::	CGAAGUUACUACAAAUGCACACAUC	Cleavage	1	bdi-miR9480a_MIMAT0035485_Brachypodium_distachyon_miR9480a
chr9_25688	VcWRKY2	4.5	-1	1	21	827	847	CAUGUGAGUGGGGUUGUGGUU	::: :::::::.:::. :::	AACAACAACCCUACUUUCAUA	Cleavage	1	bdi-miR9480a_MIMAT0035485_Brachypodium_distachyon_miR9480a
chr7_1550256	VcWRKY3	4.5	-1	1	21	853	873	CCCGUUGGAUGCAUUUUCUGG	: ::.: ::.:::..:.:::	CAAGGAUUUGUAUCUGAUGGG	Cleavage	1	vaccinium darrowii
chr10_2215609	VcWRKY3	4.5	-1	1	23	381	403	AGGCCAAGUGGGAGAAUGUAAGA	::::::::.: ::::::	GACGACAUUCUCUCUCUUGGCAA	Cleavage	1	tae-miR9653b_MIMAT0036996_Triticum_aestivum_miR9653b
scaffold71_2090353	VcWRKY3	4	-1	1	23	868	890	UUUGUUGCUGGACCGAUCCCGAU	.:::: .:::..:: ::::::	GAUGGGACUGGUUUAGAAACAAA	Cleavage	1	osa-miR5827_MIMAT0023301_Oryza_sativa_miR5827
chr1_1994672	VcWRKY3	4	-1	1	23	868	890	UUUGUUGCUGGACCGAUCCCGAU	.:::: .:::..:: ::::::	GAUGGGACUGGUUUAGAAACAAA	Cleavage	1	osa-miR5827_MIMAT0023301_Oryza_sativa_miR5827
chr6_2332337	VcWRKY4	4.5	-1	1	21	1237	1257	UUCAUUGGAUUCAUAUAGAUC	:: : ::::::...::::	ACUCACUUUGAAUCUGGUGAA	Cleavage	1	mtr-miR5299_MIMAT0021373_Medicago_truncatula_miR5299
chr2_2727430	VcWRKY5	4.5	-1	1	24	496	519	AGGUCUUGUAGGUGAUCCCCUCUU	:: :.::::.::: ::::	GGAAAUGGUUUACCUGCAACACCU	Cleavage	1	osa-miR1861d_MIMAT0007799_Oryza_sativa_miR1861d
chr8_1267837	VcWRKY6	4.5	-1	1	24	275	298	AAUUAAUGGUCUUGAUUUCAUCUC	::::::: .:: :::.::..::	UCGAUGAAAGUAAAACCGUUGGUU	Translation	1	mtr-miR5207_MIMAT0021138_Medicago_truncatula_miR5207
chr11_1141513	VcWRKY6	4.5	-1	1	24	1	24	AGGGUGUGACUGGGAGUGGCUCCC	:. : ::::.:::::::: .:	AUGGACGACUCUCAGUCACAAUCC	Cleavage	1	cre-miR1167_MIMAT0005434_Chlamydomonas_reinhardtii_miR1167
chr7_1487612	VcWRKY7	4.5	-1	1	24	1352	1375	UGAAUAUGUGGUGCUGGAGUGUCC	:.: :::. :: ::::::::::	CGGCCCUCUUGCCGCACAUAUUCA	Translation	1	osa-miR2099-5p_MIMAT0010062_Oryza_sativa_miR2099-5p
chr11_1007610	VcWRKY7	2	-1	1	24	526	549	GAGGGGGUUGUAAAUGGUUGGAGC	::::: :::::::.:.:::	GCCAAAACCAAUUACAACUCUCUC	Cleavage	1	mtr-miR5759_MIMAT0023146_Medicago_truncatula_miR5759
chr6_2420516	VcWRKY7	4	-1	1	21	492	512	UUUUUCGGCCGUUGGAUCACC	: :: .:::::::.::.:.:	AGAGAAUCAACGGCUGAGAGA	Cleavage	1	csi-miR3950_MIMAT0018491_Citrus_sinensis_miR3950
chr3_879388	VcWRKY7	3	-1	1	24	23	46	GUUCGGUCCGAUUUGUAACAAAAC	::: ::::.::::::.::.:.	CCAUUGAUACAGAUCGGAUCGGAU	Cleavage	1	bdi-miR7737-5p_MIMAT0030210_Brachypodium_distachyon_miR7737-5p
chr8_1167279	VcWRKY9	3.5	-1	1	24	1237	1260	AUCCGAAAUAUUGACUGCAGCCGC	:: ::::.:: :::.::::	ACCAGUGAAGUCGAUCUUUUGGAU	Cleavage	1	tae-miR9654b-3p_MIMAT0035764_Triticum_aestivum_miR9654b-3p
chr6_2418316	VcWRKY9	4.5	-1	1	22	718	738	GUGGAGACCAUUAUACAGCGUG	: .:::: ::.:::::.:: ::	CCUGCUG-AUGAUGGUUUCAAC	Cleavage	1	ptc-miR6426a_MIMAT0025221_Populus_trichocarpa_miR6426a
chr4_570245	VcWRKY9	4.5	-1	1	24	1313	1336	UGCAUUUGUAUUAGAACUUGUUCU	:.: ::: :::::.::::	AUCCGAGGAGCUAUUACAAGUGCA	Translation	1	osa-miR530-5p_MIMAT0006787_Oryza_sativa_miR530-5p
chr10_2169777	VcWRKY9	4.5	-1	1	21	861	881	UGUUUCGUGUGGAUAAUCUCG	.:::::::: .::: :..:::	UGAGAUUAUAUACAAGGGACA	Cleavage	1	gma-miR4998_MIMAT0021016_Glycine_max_miR4998
chr5_1693407	VcWRKY10	4.5	-1	1	21	795	815	AUUGAUUUUUGUACUCUACUU	:::.::. :.:.::::::	ACAUAGGGUGAAGAGAUCAAU	Translation	1	rgl-miR7797b_MIMAT0032260_Rehmannia_glutinosa_miR7797b
chr6_2407635	VcWRKY10	4.5	-1	1	21	60	80	UUUGUGGGCUGAGUUCAAAUC	: : : : :::::::: ::::	GCUGUUAUCUCAGCCCCCAAA	Cleavage	1	cst-miR11332_MIMAT0044622_Cucumis_sativus_miR11332
chr1_2081902	VcWRKY10	4.5	-1	1	21	60	80	UUUGUGGGCUGAGUUCAAAUC	: : : : :::::::: ::::	GCUGUUAUCUCAGCCCCCAAA	Cleavage	1	cst-miR11332_MIMAT0044622_Cucumis_sativus_miR11332
chr1_1864035	VcWRKY10	4.5	-1	1	24	594	617	GAUGAGGAGAUGAAUGGACAGAUG	: .: ::.:::::.::.:.	GACUAGGUCUUUUAUCUCUUCGUU	Cleavage	1	ath-miR854a_MIMAT0004280_Arabidopsis_thaliana_miR854a
chr4_656513	VcWRKY11	4.5	-1	1	24	648	670	AAUUUUGGACGGCUGAUUUCUCCC	:.:.::::::: :::.::::	CGCCGGAGUCAGCCG-CCAGAAUU	Cleavage	1	gma-miR1534_MIMAT0007397_Glycine_max_miR1534
chr8_1349010	VcWRKY13	3	-1	1	21	697	717	CUUUUGAACACAUUGGACGGU	.:::.: ::::::::::::	CUCGUUCUUUGUGUUCAAAAG	Cleavage	1	sly-miR5303_MIMAT0020767_Solanum_lycopersicum_miR5303
chr4_570245	VcWRKY13	4.5	-1	1	24	2075	2098	UGCAUUUGUAUUAGAACUUGUUCU	:.: ::: :::::.::::	AUCCAAGGAGCUACUACAAGUGCA	Translation	1	osa-miR530-5p_MIMAT0006787_Oryza_sativa_miR530-5p
chr8_1167279	VcWRKY15	3.5	-1	1	24	1249	1272	AUCCGAAAUAUUGACUGCAGCCGC	:: ::::.:: :::.::::	ACCAGUGAAGUCGAUCUUUUGGAU	Cleavage	1	tae-miR9654b-3p_MIMAT0035764_Triticum_aestivum_miR9654b-3p
chr6_2418316	VcWRKY15	4.5	-1	1	22	730	750	GUGGAGACCAUUAUACAGCGUG	: .:::: ::.:::::.:: ::	CCUGCUG-AUGAUGGUUUCAAC	Cleavage	1	ptc-miR6426a_MIMAT0025221_Populus_trichocarpa_miR6426a
chr4_570245	VcWRKY15	4.5	-1	1	24	1325	1348	UGCAUUUGUAUUAGAACUUGUUCU	:.: ::: :::::.::::	AUCCGAGGAGCUAUUACAAGUGCA	Translation	1	osa-miR530-5p_MIMAT0006787_Oryza_sativa_miR530-5p
chr10_2169777	VcWRKY15	4.5	-1	1	21	873	893	UGUUUCGUGUGGAUAAUCUCG	.:::::::: .::: :..:::	UGAGAUUAUAUACAAGGGACA	Cleavage	1	gma-miR4998_MIMAT0021016_Glycine_max_miR4998
chr4_640438	VcWRKY16	4.5	-1	1	24	247	270	GUGGCAUAUGAUUGUCGAGAGUGU	:: ::::::::: ::::	AAGGAAUCACCAAUCAUAUCCCAC	Cleavage	1	sly-miR10535a_MIMAT0042022_Solanum_lycopersicum_miR10535a
scaffold33_2098804	VcWRKY16	4.5	-1	1	24	283	306	AGGAGUGGGUUCCUGUCUGGAUGG	:. :: :::.:.::.:.::	AUUGACGAACCGGAGCUCAUUUCU	Cleavage	1	cre-miR1171_MIMAT0005430_Chlamydomonas_reinhardtii_miR1171
scaffold25_1585880	VcWRKY16	4.5	-1	1	24	283	306	AGGAGUGGGUUCCUGUCUGGAUGG	:. :: :::.:.::.:.::	AUUGACGAACCGGAGCUCAUUUCU	Cleavage	1	cre-miR1171_MIMAT0005430_Chlamydomonas_reinhardtii_miR1171
chr2_2566869	VcWRKY16	4.5	-1	1	23	1228	1250	AAUGAAUUGCCGACUAAAUAUUU	::. :: :::.::.:::::: :	AAGAAUCAAGUUGGUAAUUCACU	Cleavage	1	aof-miR12173_MIMAT0049759_Asparagus_officinalis_miR12173
chr5_1637237	VcWRKY19	4.5	-1	1	24	300	323	UUUCUCUUCCAUGAUGCCCCGUGC	: ::..::. :::::::.::	ACCGGCGGUGUCGAGGAAGAGGAA	Translation	1	zma-miR395o-5p_MIMAT0015347_Zea_mays_miR395o-5p
chr8_1301657	VcWRKY19	3	-1	1	24	880	903	UUUAAAUUCCGGACUGUUGAUUCC	: .: :::.: :::::::::: ::	GUGACCAAUACUCCGGAAUUUCAA	Cleavage	1	atr-miR8565h_MIMAT0033881_Amborella_trichopoda_miR8565h
chr2_2566869	VcWRKY19	4	-1	1	23	10	32	AAUGAAUUGCCGACUAAAUAUUU	.::::::.: :: ::::::	GUCAGUUUAGUUGACACUUCAUU	Translation	1	aof-miR12173_MIMAT0049759_Asparagus_officinalis_miR12173
chr2_2579250	VcWRKY20	4.5	-1	1	21	1062	1082	AUUGAUUUGAAGAGUGACUGG	::.::::: :..:::.::	AAUGUUACUCUCCGGAUCGAU	Translation	1	rgl-miR7797b_MIMAT0032260_Rehmannia_glutinosa_miR7797b
chr10_2152158	VcWRKY20	4.5	-1	1	21	1062	1082	AUUGAUUUGAAGAGUGACUGG	::.::::: :..:::.::	AAUGUUACUCUCCGGAUCGAU	Translation	1	rgl-miR7797b_MIMAT0032260_Rehmannia_glutinosa_miR7797b
chr3_911696	VcWRKY20	4.5	-1	1	24	192	215	AGGUUCGGCUCGUUUAUGGAACGA	:::: :.:::: .:.::.:	GGUGACCAUCAGCGAGAUGGACUU	Cleavage	1	lja-miR11127-5p_MIMAT0043880_Lotus_japonicus_miR11127-5p
chr6_2420516	VcWRKY20	4	-1	1	21	441	461	UUUUUCGGCCGUUGGAUCACC	: :: .:::::::.::.:.:	CGAGAAUCAACGGCUGAGAGA	Cleavage	1	csi-miR3950_MIMAT0018491_Citrus_sinensis_miR3950
chr4_570245	VcWRKY21	4.5	-1	1	24	205	228	UGCAUUUGUAUUAGAACUUGUUCU	.:: ::::. :::::.:::	ACCCUAAUUUCUGCUACAAGUGCU	Translation	1	osa-miR530-5p_MIMAT0006787_Oryza_sativa_miR530-5p
chr4_570245	VcWRKY23	4.5	-1	1	24	1217	1240	UGCAUUUGUAUUAGAACUUGUUCU	::.: ::: ::::.:::::	ACCCCAGGAACUACUACAGAUGCA	Translation	1	osa-miR530-5p_MIMAT0006787_Oryza_sativa_miR530-5p
chr8_1235039	VcWRKY26	4	-1	1	24	452	475	CAGAUUUGUGGGUUCUCCAGUAGC	:::: :: : ::.:::::::.::	ACUACAGGUGCACUCACAAAUUUG	Cleavage	1	hvu-miR6191_MIMAT0024816_Hordeum_vulgare_miR6191
chr8_1369622	VcWRKY27	4	-1	1	21	419	439	UUUGGAGAGAGAAACAUGAGA	::: ::::::: .::::::	ACUCUGGUUUCUCAUUCCAAA	Cleavage	2	pta-miR1312_MIMAT0009129_Pinus_taeda_miR1312
chr8_1369622	VcWRKY27	4	-1	1	21	31	51	UUUGGAGAGAGAAACAUGAGA	.:: ::::.::::::::	AACUAUUCUUCUUUCUCCAAA	Cleavage	2	pta-miR1312_MIMAT0009129_Pinus_taeda_miR1312
chr4_570245	VcWRKY27	4.5	-1	1	24	1193	1216	UGCAUUUGUAUUAGAACUUGUUCU	:.: ::: :::::.::::	AUCCAAGGAGCUACUACAAGUGCA	Translation	1	osa-miR530-5p_MIMAT0006787_Oryza_sativa_miR530-5p
chr9_217602	VcWRKY27	4	-1	1	23	1304	1326	GUGUGAUGCUGAAAUUUCGAAAC	::::.:: ::::: :::.:	ACCACGAAGUUCCAGCACCACGC	Cleavage	1	osa-miR2105_MIMAT0010073_Oryza_sativa_miR2105
chr9_217232	VcWRKY27	4	-1	1	23	1304	1326	GUGUGAUGCUGAAAUUUCGAAAC	::::.:: ::::: :::.:	ACCACGAAGUUCCAGCACCACGC	Cleavage	1	osa-miR2105_MIMAT0010073_Oryza_sativa_miR2105
chr5_1593806	VcWRKY27	4.5	-1	1	24	417	440	GUUUCGGAUUAGAAAACAGACGGU	:::: ::::: ::.: ::::	CUACUCUGGUUUCUCAUUCCAAAC	Translation	1	lja-miR166-3p_MIMAT0043967_Lotus_japonicus_miR166-3p
chr7_1441140	VcWRKY27	4	-1	1	24	525	548	GAUGGACUGUAUGAGUUUGGGGGU	:: : ::.::: :..:::::::	GGCCACCAAUUCAAAUGGUCCAUC	Translation	1	gma-miR4394_MIMAT0018309_Glycine_max_miR4394
chr8_1369622	VcWRKY28	4	-1	1	21	31	51	UUUGGAGAGAGAAACAUGAGA	.:: ::::.::::::::	AACUAUUCUUCUUUCUCCAAA	Cleavage	2	pta-miR1312_MIMAT0009129_Pinus_taeda_miR1312
chr8_1369622	VcWRKY28	4.5	-1	1	21	419	439	UUUGGAGAGAGAAACAUGAGA	::::::::.::::::	ACCCUGGUUUCUCUUUCCAAA	Cleavage	2	pta-miR1312_MIMAT0009129_Pinus_taeda_miR1312
chr4_570245	VcWRKY28	4.5	-1	1	24	1196	1219	UGCAUUUGUAUUAGAACUUGUUCU	:.: ::: :::::.::::	AUCCAAGGAGCUACUACAAGUGCA	Translation	1	osa-miR530-5p_MIMAT0006787_Oryza_sativa_miR530-5p
chr9_217602	VcWRKY28	4	-1	1	23	1307	1329	GUGUGAUGCUGAAAUUUCGAAAC	::::.:: ::::: :::.:	ACCACGAAGUUCCAGCACCACGC	Cleavage	1	osa-miR2105_MIMAT0010073_Oryza_sativa_miR2105
chr9_217232	VcWRKY28	4	-1	1	23	1307	1329	GUGUGAUGCUGAAAUUUCGAAAC	::::.:: ::::: :::.:	ACCACGAAGUUCCAGCACCACGC	Cleavage	1	osa-miR2105_MIMAT0010073_Oryza_sativa_miR2105
chr7_1441140	VcWRKY28	4	-1	1	24	528	551	GAUGGACUGUAUGAGUUUGGGGGU	:: : ::.::: :..:::::::	GGCCACCAAUUCAAAUGGUCCAUC	Translation	1	gma-miR4394_MIMAT0018309_Glycine_max_miR4394
chr2_2579250	VcWRKY29	4.5	-1	1	21	1635	1655	AUUGAUUUGAAGAGUGACUGG	: :::.:.::..::::: :	UGACUCAUUUUUUGAAUCAUU	Cleavage	1	rgl-miR7797b_MIMAT0032260_Rehmannia_glutinosa_miR7797b
chr10_2152158	VcWRKY29	4.5	-1	1	21	1635	1655	AUUGAUUUGAAGAGUGACUGG	: :::.:.::..::::: :	UGACUCAUUUUUUGAAUCAUU	Cleavage	1	rgl-miR7797b_MIMAT0032260_Rehmannia_glutinosa_miR7797b
chr4_570245	VcWRKY29	4.5	-1	1	24	1241	1264	UGCAUUUGUAUUAGAACUUGUUCU	.:.: ::: ::::::::.:	AUCCUAGGAGCUACUACAAAUGUA	Translation	1	osa-miR530-5p_MIMAT0006787_Oryza_sativa_miR530-5p
chr11_1124900	VcWRKY29	4.5	-1	1	24	1633	1657	GAAAUGAUCCAGGAAA-GAGAAAUG	:: ::: :::..:: ::::::::	GAUGACUCAUUUUUUGAAUCAUUUC	Cleavage	1	osa-miR1882e-3p_MIMAT0015285_Oryza_sativa_miR1882e-3p
chr2_2595271	VcWRKY29	4	-1	1	24	319	342	GAGGUUUGGACUAGAAAAUUUGCC	:: : ::: ::.:::.:::..::	GGAACCUUUGCUGGUCUAAAUUUC	Cleavage	1	mtr-miR2661_MIMAT0013468_Medicago_truncatula_miR2661
chr3_863379	VcWRKY29	4.5	-1	1	24	14	37	GUUUUGGACAGUUCAAAUUUGAGG	.:::: :::.: ::::: ::	GAGGGAAUUCGAAUUUUCCAACAC	Cleavage	1	gra-miR8718_MIMAT0034261_Gossypium_raimondii_miR8718
chr5_1693407	VcWRKY30	4.5	-1	1	21	762	782	AUUGAUUUUUGUACUCUACUU	:::.::. :.:.::::::	ACAUAGGGUGAAGAGAUCAAU	Translation	1	rgl-miR7797b_MIMAT0032260_Rehmannia_glutinosa_miR7797b
chr1_1864035	VcWRKY30	4	-1	1	24	561	584	GAUGAGGAGAUGAAUGGACAGAUG	:: . : .: ::.:::::.::::.	CACUAGGUCUUUUAUCUCUUCAUU	Cleavage	1	ath-miR854a_MIMAT0004280_Arabidopsis_thaliana_miR854a
chr12_258136	VcWRKY31	4.5	-1	1	24	227	250	UUUCCAUUUUUUCCCCCUUCCACC	::: :::.:.:::::.:	AUUUCAAGACUGAAGAGAUGGAGA	Cleavage	1	osa-miR2095-3p_MIMAT0010055_Oryza_sativa_miR2095-3p
chr10_2167944	VcWRKY31	4.5	-1	1	23	1392	1414	UAUUAAUGGGCAACUAGAGACGG	:.: :: ::.::::::::	UGCCAUUUCGUCGCUCAUUAAUA	Cleavage	1	mtr-miR5207_MIMAT0021138_Medicago_truncatula_miR5207
chr5_1593806	VcWRKY31	4.5	-1	1	24	1262	1285	GUUUCGGAUUAGAAAACAGACGGU	:: ::: :::::::::.: :.:	ACAAUCUUUUUUCUAAUUCCAGAG	Cleavage	1	lja-miR166-3p_MIMAT0043967_Lotus_japonicus_miR166-3p
chr1_1851085	VcWRKY32	4.5	-1	1	24	870	893	UUGCCAAAGGUUAGGUCUGUCUCC	::: ...:.: :::::::::	ACCUACAAGUUUGAGCUUUGGCAA	Translation	1	vaccinium darrowii
chr12_323473	VcWRKY33	4	-1	1	21	3	23	AAUAUUGGAGUGUGGUUAUCA	:: :::.:: ::.::::.::	GGAGAACUACCCUUCAAUGUU	Translation	1	zma-miR171b-5p_MIMAT0015155_Zea_mays_miR171b-5p
chr11_1007610	VcWRKY35	4.5	-1	1	24	102	125	GAGGGGGUUGUAAAUGGUUGGAGC	:.:. ::::::.:..:::	CGAGAAGCUCAUUACAAUCUUCUC	Cleavage	1	mtr-miR5759_MIMAT0023146_Medicago_truncatula_miR5759
chr3_785484	VcWRKY36	4.5	-1	1	21	166	186	UUUGGACGGCCUAGAUCUGUU	:: :.::::..:::..::	GGAAGUUUUAGGUUGUCUGAA	Cleavage	1	vaccinium darrowii
chr12_257499	VcWRKY36	4	-1	1	24	234	257	CCUGUUUGGAGAGUUAAUUUUGGG	::.::::: .::.::::.::: :	GCCGAAAUUCGCUUUCCAGACAAG	Cleavage	1	sbi-miR6222-5p_MIMAT0026410_Sorghum_bicolor_miR6222-5p
chr2_2811924	VcWRKY36	4.5	-1	1	23	300	322	UCUUUACCGUUAUCUGACUGAGC	..:::::: :.: ::.::::	AUAUGGUCAGAAAGCAGUGAAGA	Cleavage	1	lja-miR11068a-3p_MIMAT0043704_Lotus_japonicus_miR11068a-3p
chr4_570245	VcWRKY38	4.5	-1	1	24	356	379	UGCAUUUGUAUUAGAACUUGUUCU	.:.: ::: ::::.:::::	AUCCUAGGAGCUACUACAGAUGCA	Translation	1	osa-miR530-5p_MIMAT0006787_Oryza_sativa_miR530-5p
chr1_1987782	VcWRKY38	4	-1	1	24	174	197	AAACCGUGGUUGAAUUUUGAAGAC	:::: ::::: :::: :::	UGUGACAAACUUCAAACACGAUUU	Cleavage	1	lja-miR11168-5p_MIMAT0043972_Lotus_japonicus_miR11168-5p
chr3_681648	VcWRKY39	4.5	-1	1	21	92	112	AAUUCCGUUUGACAAAACACA	: : :::: ::.::: :::::	UCUCUUUUUUCGAACUGAAUU	Cleavage	1	vaccinium darrowii
chr1_1979634	VcWRKY39	4	-1	1	24	291	314	UCCAAAUCUGAACCAUUCAAAAAC	::.:::::.. :::::::	AAUGGAGAGUGGUUUGAAUUUGGA	Cleavage	1	osa-miR5801a_MIMAT0023270_Oryza_sativa_miR5801a
chr10_2223970	VcWRKY39	4.5	-1	1	23	1296	1318	AUUUUGGAUCUAGCUCAUACAGC	::: ::::::::::: :	UCCAGCUGAUCUAGAUCCAAACU	Cleavage	1	gra-miR8718_MIMAT0034261_Gossypium_raimondii_miR8718
chr6_2396956	VcWRKY39	4.5	-1	1	24	675	698	CGACUGUUUUUAUCAUCUGAAAGC	..::::::... :::::.:	GCCCAUGGAUGAUGGGUACAGUUG	Cleavage	1	ath-miR166a-5p_MIMAT0031880_Arabidopsis_thaliana_miR166a-5p
chr3_879210	VcWRKY39	4	-1	1	24	369	391	UGCUUGGAUUUAAUAUGAGCCGUG	::::: ::.::::::::.	AAGAACUCAU-UUGAAUCCAAGUU	Cleavage	1	ata-miR9776-5p_MIMAT0037216_Aegilops_tauschii_miR9776-5p
chr5_1763089	VcWRKY41	4.5	-1	1	24	1094	1117	UUUGGUGGUAGGAGCAGAAGGCGU	::: .:::: .:::::::	CUAAUCUCUCUUCCUCUCACCAAA	Cleavage	1	vaccinium darrowii
chr1_1936520	VcWRKY42	4	-1	1	24	954	976	AAGGGAUGAUGUCAUUGCACGUGU	::::: :::::. ::::::	CUUAUUGCAA-GACAUUUUCCCUU	Cleavage	1	osa-miR408-5p_MIMAT0022884_Oryza_sativa_miR408-5p
chr12_258136	VcWRKY42	4.5	-1	1	24	488	511	UUUCCAUUUUUUCCCCCUUCCACC	::: :: ::.::.: :::::	AAAAGAAAGGAGAGAAGAGGGAAA	Cleavage	1	osa-miR2095-3p_MIMAT0010055_Oryza_sativa_miR2095-3p
chr8_1199051	VcWRKY43	4	-1	1	24	775	797	CUUGUGAGAGACGAUGUAAGAAUG	::::: : ::::::.::::.::	UCUUCUU-CCUCGUCUUUCACGAG	Cleavage	1	osa-miR11338-5p_MIMAT0044630_Oryza_sativa_miR11338-5p
chr4_662425	VcWRKY44	4.5	-1	1	24	1591	1614	AUCAAUGGUCUGGAUUUUAAACAC	: :::.:::.::::: ::	GGGGAGACAAUUCAGGCCAUUAAU	Cleavage	1	ptc-miR1450_MIMAT0006012_Populus_trichocarpa_miR1450
chr4_545162	VcWRKY44	4.5	-1	1	24	1591	1614	AUCAAUGGUCUGGAUUUUAAACAC	: :::.:::.::::: ::	GGGGAGACAAUUCAGGCCAUUAAU	Cleavage	1	ptc-miR1450_MIMAT0006012_Populus_trichocarpa_miR1450
chr8_1267837	VcWRKY44	4.5	-1	1	24	1591	1615	AAUUAAUGGUCUUGAUU-UCAUCUC	:.:. :: :::. ::.:::::::::	GGGGAGACAAUUCAGGCCAUUAAUU	Cleavage	1	mtr-miR5207_MIMAT0021138_Medicago_truncatula_miR5207
chr3_896793	VcWRKY45	4	-1	1	24	933	956	AUCGAAAACUGCUCGGAUGAAGCC	::.. :::::::::.:.:	ACCGGAAUUUCAGCAGUUUUUGGU	Cleavage	1	vvi-miR3640-3p_MIMAT0018054_Vitis_vinifera_miR3640-3p
chr8_1267837	VcWRKY45	4.5	-1	1	24	434	457	AAUUAAUGGUCUUGAUUUCAUCUC	:. :.:: ::: : ::::::::	AUGGCGGAAACAAUAACAUUAAUU	Translation	1	mtr-miR5207_MIMAT0021138_Medicago_truncatula_miR5207
chr10_2291332	VcWRKY45	4	-1	1	24	187	210	AACUGUCACUGAAUACUUUUUAGC	:..::: ::::::::::::	GGAAGGAAGAAUUCAGUGACAGAA	Cleavage	1	gma-miR1521b_MIMAT0021065_Glycine_max_miR1521b
chr6_2343739	VcWRKY45	4.5	-1	1	22	813	834	GGAAGGGCUUGAUCCAAGUAGU	: :::: :::. :::::::	GACAAUUGGCUCAGCCCCUUCC	Cleavage	1	csi-miR3952-3p_MIMAT0018494_Citrus_sinensis_miR3952-3p
chr12_258136	VcWRKY46	4	-1	1	24	437	460	UUUCCAUUUUUUCCCCCUUCCACC	::: :: ::.:::: :::::	AGAAGAAAGGUGAGAAAAGGGAAA	Cleavage	1	osa-miR2095-3p_MIMAT0010055_Oryza_sativa_miR2095-3p
chr3_836305	VcWRKY47	4.5	-1	1	24	269	292	AACUUGUCGUGCCUUCCAUCGAUC	.::::::: :: ::::::	GUGGUGUGGAAGGAACUACAAGUC	Translation	1	vaccinium darrowii
chr12_258136	VcWRKY47	4	-1	1	24	1074	1096	UUUCCAUUUUUUCCCCCUUCCACC	:::: :::: :::.: .::::::.	GGUG-AAGGAGGAGAUGAUGGAAG	Cleavage	2	osa-miR2095-3p_MIMAT0010055_Oryza_sativa_miR2095-3p
chr1_1957009	VcWRKY47	4	-1	1	24	1088	1110	CUUUUGAUCUAAACUGUUCACUUU	::: ::::: :::::::::	UGAUGGAAGAGUUU-GAUCAAAAG	Translation	1	mtr-miR5753_MIMAT0023135_Medicago_truncatula_miR5753
chr1_1956119	VcWRKY47	4.5	-1	1	24	634	656	GUAUUGUGGCCGGUUGUUAUGUAC	:::::::::::: :.:::	CCGGCGAACAACCGGCCA-AGUAC	Cleavage	1	bdi-miR7712-3p_MIMAT0030147_Brachypodium_distachyon_miR7712-3p
chr7_1452067	VcWRKY47	3.5	-1	1	24	785	808	UCGGAUUUGUUUGGUAGCGGACGG	.:: :: .::.::::.::::::	UCGAACGGAGCCGAACAGAUCCGA	Cleavage	1	ata-miR5062b-5p_MIMAT0037202_Aegilops_tauschii_miR5062b-5p
chr8_1167279	VcWRKY49	4	-1	1	24	346	369	AUCCGAAAUAUUGACUGCAGCCGC	::::: ..:::: :.::::	AAGAGUGCAGAUGAUAUAUUGGAU	Cleavage	1	tae-miR9654b-3p_MIMAT0035764_Triticum_aestivum_miR9654b-3p
chr12_387494	VcWRKY50	4.5	-1	1	24	569	592	AUCUCUUCCUCAUUUGAUAAAAUC	::.::.:.::: ::::::.	GUAAUUGUCGAGUGAAGAAGAGGG	Cleavage	1	osa-miR2097-3p_MIMAT0010059_Oryza_sativa_miR2097-3p
chr12_328244	VcWRKY52	4.5	-1	1	23	171	193	CGUAGGAUUUUAGGCUCUUUAGG	:: :.:: :::::: :: ::::	ACUCAGGAUCCUAAAUUCAUACG	Cleavage	1	vaccinium darrowii
chr4_664242	VcWRKY52	4.5	-1	1	24	168	191	UGUGAAUAUCGGAUCCGGAUUCGG	: :: :::::: : :::::.:	GGUACUCAGGAUCCUAAAUUCAUA	Translation	1	ppe-miR6269_MIMAT0027293_Prunus_persica_miR6269
chr1_2074604	VcWRKY52	4	-1	1	24	1081	1104	GAAUUGAUCUGCGCUGUUGAACGC	::.....:.::.::::::::.	CAAUUUGGUGGUGCGGAUCAAUUU	Cleavage	1	mtr-miR5272a_MIMAT0021302_Medicago_truncatula_miR5272a
chr3_748225	VcWRKY52	4.5	-1	1	24	405	428	GGUCUUGGCCUAGGACUUAGGUGU	.:: :: :::::.:: ::.:.:.	GCAAAUAUGUCCUGGGACAGGGCU	Cleavage	1	gma-miR1517_MIMAT0007376_Glycine_max_miR1517
chr1_1864035	VcWRKY52	4	-1	1	24	854	877	GAUGAGGAGAUGAAUGGACAGAUG	.:::::.:::::. ::::: :::	GGUCUGUUCAUUCGGCUCCUGAUC	Translation	1	ath-miR854a_MIMAT0004280_Arabidopsis_thaliana_miR854a
chr9_24105	VcWRKY53	4.5	-1	1	24	544	567	UUUGGACGGUCUGGAUUUGAAACC	: ::.:: ::: ::::::::	UACUACAGAUGCAGCACGUCCAAA	Translation	1	vaccinium darrowii
chr6_2524358	VcWRKY53	4.5	-1	1	24	544	567	UUUGGACGGUCUGGAUUUGAAACC	: ::.:: ::: ::::::::	UACUACAGAUGCAGCACGUCCAAA	Translation	1	vaccinium darrowii
chr4_570245	VcWRKY53	4.5	-1	1	24	533	556	UGCAUUUGUAUUAGAACUUGUUCU	:.: ::: ::::.:::::	ACCCGAGGAACUACUACAGAUGCA	Translation	1	osa-miR530-5p_MIMAT0006787_Oryza_sativa_miR530-5p
chr12_258136	VcWRKY53	3.5	-1	1	24	872	895	UUUCCAUUUUUUCCCCCUUCCACC	:.::: :::..:::::::..	UAGAGGAGGAGGAGGAAAUGGAGG	Cleavage	1	osa-miR2095-3p_MIMAT0010055_Oryza_sativa_miR2095-3p
chr10_2296766	VcWRKY54	3	-1	1	24	829	852	AUCCGUGUCUGGACCAUGAGUCAC	::::::::.. ::::.::::	ACUUCUCAUGGUUUCGACAUGGAU	Translation	1	osa-miR2918_MIMAT0014049_Oryza_sativa_miR2918
chr11_1031027	VcWRKY55	4.5	-1	1	24	667	690	UUGGCACGUGUGAUGCUUAGAGUG	.:: :..: : :::::::::::	UACCGUGGGAACCACACGUGCCAC	Cleavage	1	vaccinium darrowii
chr11_1030061	VcWRKY55	4.5	-1	1	24	667	690	UUGGCACGUGUGAUGCUUAGAGUG	.:: :..: : :::::::::::	UACCGUGGGAACCACACGUGCCAC	Cleavage	1	vaccinium darrowii
chr8_1344897	VcWRKY55	4	-1	1	21	25	45	UGGCAACUUGCAUUCGUGGGC	.:::.:..::::::::: :	CUCCAUGGGUGCAAGUUGGCU	Cleavage	1	zma-miR399f-5p_MIMAT0015174_Zea_mays_miR399f-5p
chr3_764552	VcWRKY55	4	-1	1	23	862	884	CUUGGCUCGGCUCUGUUACAAAC	: : :::.:.: ::.:.:::.::	GGUAGUAGCGGUGCUGGGCCGAG	Cleavage	1	sly-miR9470-3p_MIMAT0035440_Solanum_lycopersicum_miR9470-3p
chr3_827359	VcWRKY55	4.5	-1	1	24	93	116	AUAUGUUGGCUCGAGCUCGGCUCG	.:::: ::: ::::. ::::	CCUUUCGAGGUCGUGCCAGGAUAU	Translation	1	ppt-miR902j-5p_MIMAT0005083_Physcomitrella_patens_miR902j-5p
chr1_2069692	VcWRKY55	4.5	-1	1	24	93	116	AUAUGUUGGCUCGAGCUCGGCUCG	.:::: ::: ::::. ::::	CCUUUCGAGGUCGUGCCAGGAUAU	Translation	1	ppt-miR902j-5p_MIMAT0005083_Physcomitrella_patens_miR902j-5p
chr2_2715813	VcWRKY55	4.5	-1	1	24	154	177	GGAAGUUGAUGUAGAACCCAGACG	:: ::::: :: ::::::::.	AAUCAAGGUUCGACUUCAACUUCU	Translation	1	osa-miR5157a-3p_MIMAT0021108_Oryza_sativa_miR5157a-3p
chr1_1878413	VcWRKY56	4.5	-1	1	21	209	229	UUGUGCGAGAUGGAUCUGUGA	:: ::::::::: .::::	AGACUGAUCCAUCUGAUACAA	Cleavage	1	osa-miR5540_MIMAT0022176_Oryza_sativa_miR5540
chr1_1871833	VcWRKY56	4.5	-1	1	21	209	229	UUGUGCGAGAUGGAUCUGUGA	:: ::::::::: .::::	AGACUGAUCCAUCUGAUACAA	Cleavage	1	osa-miR5540_MIMAT0022176_Oryza_sativa_miR5540
