# Supplementary material for: Genome-wide identification of the WRKY gene family in blueberry (Vaccinium spp.) and expression analysis under abiotic stress
Source: Front Plant Sci. 2024 Aug 15;15:1447749. doi: 10.3389/fpls.2024.1447749 (PMC11358086; doi:10.3389/fpls.2024.1447749)
Supplement: Supplementary file 1 [file DataSheet1.zip › Supplementary material/Table S9.xlsx]

## Sheet: Sheet1
Table S9. The predicted SSR of VcWRKY gene family
id	sequence	standard	motif	type	repeat	start	end	length
1	VcWRKY1	AG	GA	2	14	766	793	28
2	VcWRKY2	A	T	1	13	1352	1364	13
3	VcWRKY2	AG	CT	2	19	1794	1831	38
4	VcWRKY3	A	A	1	13	13	25	13
5	VcWRKY3	A	T	1	15	115	129	15
6	VcWRKY3	A	T	1	12	400	411	12
7	VcWRKY3	AAAT	TATT	4	4	874	889	16
8	VcWRKY4	AG	TC	2	16	106	137	32
9	VcWRKY4	AC	AC	2	8	138	153	16
10	VcWRKY4	CG	CG	2	7	159	172	14
11	VcWRKY4	AC	CA	2	13	173	198	26
12	VcWRKY4	AG	TC	2	9	212	229	18
13	VcWRKY4	A	T	1	14	1079	1092	14
14	VcWRKY5	AG	TC	2	10	646	665	20
15	VcWRKY6	AG	CT	2	14	1786	1813	28
16	VcWRKY6	AG	CT	2	10	1952	1971	20
17	VcWRKY7	A	A	1	13	562	574	13
18	VcWRKY7	AG	CT	2	7	1969	1982	14
19	VcWRKY8	AG	AG	2	14	1973	2000	28
20	VcWRKY9	AG	GA	2	14	919	946	28
21	VcWRKY9	AG	CT	2	8	1039	1054	16
22	VcWRKY9	AG	GA	2	11	1924	1945	22
23	VcWRKY10	AG	CT	2	11	1351	1372	22
24	VcWRKY10	AGC	GCA	3	6	1547	1564	18
25	VcWRKY10	A	T	1	13	1606	1618	13
26	VcWRKY11	AG	AG	2	8	1817	1832	16
27	VcWRKY11	AC	CA	2	7	1865	1878	14
28	VcWRKY11	AG	CT	2	10	1879	1898	20
29	VcWRKY12	AG	AG	2	8	1719	1734	16
30	VcWRKY12	AG	AG	2	11	1817	1838	22
31	VcWRKY13	A	A	1	12	491	502	12
32	VcWRKY13	A	T	1	13	567	579	13
33	VcWRKY13	AG	CT	2	8	1961	1976	16
34	VcWRKY15	A	A	1	14	1002	1015	14
35	VcWRKY15	AT	TA	2	11	1255	1276	22
36	VcWRKY15	A	A	1	13	1803	1815	13
37	VcWRKY15	AG	GA	2	17	1912	1945	34
38	VcWRKY16	A	T	1	13	1392	1404	13
39	VcWRKY17	AG	AG	2	10	1981	2000	20
40	VcWRKY18	A	T	1	14	363	376	14
41	VcWRKY18	AG	CT	2	9	1402	1419	18
42	VcWRKY18	AG	CT	2	17	1874	1907	34
43	VcWRKY19	AAGG	CTTC	4	4	1835	1850	16
44	VcWRKY20	A	A	1	14	202	215	14
45	VcWRKY20	AG	AG	2	17	322	355	34
46	VcWRKY20	A	T	1	13	1160	1172	13
47	VcWRKY20	AAAT	AAAT	4	4	1809	1824	16
48	VcWRKY20	AG	CT	2	17	1949	1982	34
49	VcWRKY21	A	A	1	13	868	880	13
50	VcWRKY21	AC	TG	2	7	1816	1829	14
51	VcWRKY21	AG	AG	2	8	1985	2000	16
52	VcWRKY22	AG	CT	2	9	1953	1970	18
53	VcWRKY22	AG	CT	2	8	1974	1989	16
54	VcWRKY23	A	A	1	14	291	304	14
55	VcWRKY23	A	A	1	12	428	439	12
56	VcWRKY23	AG	CT	2	9	1953	1970	18
57	VcWRKY23	AG	CT	2	8	1974	1989	16
58	VcWRKY25	AG	GA	2	22	300	343	44
59	VcWRKY25	AG	AG	2	11	400	421	22
60	VcWRKY25	AG	CT	2	11	1880	1901	22
61	VcWRKY25	AG	TC	2	8	1922	1937	16
62	VcWRKY26	A	A	1	12	1437	1448	12
63	VcWRKY27	A	A	1	13	850	862	13
64	VcWRKY27	A	T	1	14	1475	1488	14
65	VcWRKY28	AT	TA	2	9	1827	1844	18
66	VcWRKY28	AG	AG	2	8	1854	1869	16
67	VcWRKY29	A	T	1	12	1114	1125	12
68	VcWRKY29	AG	CT	2	19	1939	1976	38
69	VcWRKY30	A	A	1	12	1198	1209	12
70	VcWRKY31	AG	AG	2	14	1941	1968	28
71	VcWRKY32	A	A	1	16	670	685	16
72	VcWRKY32	AG	CT	2	16	1858	1889	32
73	VcWRKY33	A	A	1	14	1249	1262	14
74	VcWRKY33	A	A	1	12	1651	1662	12
75	VcWRKY33	AG	CT	2	9	1970	1987	18
76	VcWRKY35	A	T	1	12	1362	1373	12
77	VcWRKY36	AAAG	CTTT	4	4	250	265	16
78	VcWRKY36	AAG	TCT	3	5	1967	1981	15
79	VcWRKY37	A	A	1	13	578	590	13
80	VcWRKY37	ATC	ATC	3	7	1959	1979	21
81	VcWRKY38	AC	CA	2	7	639	652	14
82	VcWRKY38	ACCCG	CCGAC	5	4	1368	1387	20
83	VcWRKY38	AG	CT	2	9	1944	1961	18
84	VcWRKY40	AG	AG	2	7	1830	1843	14
85	VcWRKY41	A	A	1	12	462	473	12
86	VcWRKY41	AG	GA	2	13	1363	1388	26
87	VcWRKY42	A	A	1	28	548	575	28
88	VcWRKY42	AG	CT	2	28	1050	1105	56
89	VcWRKY42	A	T	1	12	1452	1463	12
90	VcWRKY42	AG	CT	2	14	1794	1821	28
91	VcWRKY42	AG	TC	2	11	1942	1963	22
92	VcWRKY42	AAG	TTC	3	10	1971	2000	30
93	VcWRKY44	AG	AG	2	7	1962	1975	14
94	VcWRKY45	AT	AT	2	8	1161	1176	16
95	VcWRKY45	AG	CT	2	24	1931	1978	48
96	VcWRKY46	AG	CT	2	15	1970	1999	30
97	VcWRKY47	AG	TC	2	18	1700	1735	36
98	VcWRKY48	AG	TC	2	7	1766	1779	14
99	VcWRKY49	A	A	1	15	775	789	15
100	VcWRKY49	AG	AG	2	7	1256	1269	14
101	VcWRKY49	AG	CT	2	9	1838	1855	18
102	VcWRKY50	A	T	1	12	422	433	12
103	VcWRKY51	AG	CT	2	8	1740	1755	16
104	VcWRKY51	AG	TC	2	11	1785	1806	22
105	VcWRKY52	A	A	1	15	561	575	15
106	VcWRKY52	AGG	CTC	3	5	989	1003	15
107	VcWRKY52	AG	AG	2	7	1502	1515	14
108	VcWRKY53	AT	TA	2	17	1199	1232	34
109	VcWRKY53	AT	AT	2	7	1251	1264	14
110	VcWRKY53	A	A	1	12	1299	1310	12
111	VcWRKY53	AG	AG	2	16	1685	1716	32
112	VcWRKY53	AG	CT	2	10	1882	1901	20
113	VcWRKY54	A	T	1	12	1611	1622	12
114	VcWRKY54	AG	CT	2	11	1948	1969	22
115	VcWRKY39	AG	TC	2	12	1920	1943	24
116	VcWRKY56	AG	TC	2	7	1150	1163	14
117	VcWRKY57	ATCCG	CGGAT	5	4	1447	1466	20
118	VcWRKY57	AG	CT	2	8	1894	1909	16
119	VcWRKY34	A	A	1	13	1464	1476	13
120	VcWRKY34	AG	TC	2	8	1890	1905	16

## Sheet: Sheet2
The summary information of detected sequences
Item	Description	Number
Total number of sequences	Counts	57
Total length of sequences	A+T+C+G+N (bp)	114000
Total valid length of sequences	A+T+C+G (bp)	112102
Unkown bases (Ns) in sequences	Bp	1898
Percentage of unkown bases	Percentage (%)	1.66
GC content	(G+C)/(A+T+C+G) not include Ns (%)	36.5

## Sheet: Sheet3
The summary information of perfect microsatellites
Item	Description	Number
Total number of perfect SSRs	Counts	120
Total length of perfect SSRs	Bp	2336
The average length of SSRs	total ssr length/total ssr counts (bp)	19.47
SSRs per sequence	total SSR counts/sequence counts	2
The percetage of sequence covered by SSRs	total ssr length/total sequence length (%)	2.05
Relative abundace	total SSRs/total valid length (loci/Mb)	1070.45
Relative density	total SSR length/total valid length ( bp/Mb)	20838.2

## Sheet: Sheet4
The summary of perfect microsatellite types
Type	Counts	Length (bp)	Percent (%)	Average Length (bp)	Relative Abundance (loci/Mb)	Relative Density (bp/Mb)
Mono	37	499	30.83	13.49	330.06	4451.3
Di	72	1634	60	22.69	642.27	14576
Tri	5	99	4.17	19.8	44.6	883.12
Tetra	4	64	3.33	16	35.68	570.91
Penta	2	40	1.67	20	17.84	356.82

## Sheet: Sheet5
The abundance of each standard motif category
Motif	Type	Counts	Length (bp)	Percent (%)	Average Length (bp)	Relative Abundance (loci/Mb)	Relative Density (bp/Mb)
A	1	37	499	30.83	13.49	330.06	4451.3
AC	2	5	84	4.17	16.8	44.6	749.32
AG	2	61	1432	50.83	23.48	544.15	12774.1
AT	2	5	104	4.17	20.8	44.6	927.73
CG	2	1	14	0.83	14	8.92	124.89
AAG	3	2	45	1.67	22.5	17.84	401.42
AGC	3	1	18	0.83	18	8.92	160.57
AGG	3	1	15	0.83	15	8.92	133.81
ATC	3	1	21	0.83	21	8.92	187.33
AAAG	4	1	16	0.83	16	8.92	142.73
AAAT	4	2	32	1.67	16	17.84	285.45
AAGG	4	1	16	0.83	16	8.92	142.73
ACCCG	5	1	20	0.83	20	8.92	178.41
ATCCG	5	1	20	0.83	20	8.92	178.41

## Sheet: Sheet6
The abundance of each repeat
Repeat	Counts	Length (bp)	Percent (%)	Average Length (bp)	Relative Abundance (loci/Mb)	Relative Density (bp/Mb)
8	14	224	11.67	16	124.89	1998.18
12	14	180	11.67	12.86	124.89	1605.68
13	14	208	11.67	14.86	124.89	1855.45
7	13	189	10.83	14.54	115.97	1685.96
14	13	266	10.83	20.46	115.97	2372.84
11	9	198	7.5	22	80.28	1766.25
9	8	144	6.67	18	71.36	1284.54
4	6	104	5	17.33	53.52	927.73
10	6	130	5	21.67	53.52	1159.66
17	5	170	4.17	34	44.6	1516.48
15	4	75	3.33	18.75	35.68	669.03
16	4	112	3.33	28	35.68	999.09
5	2	30	1.67	15	17.84	267.61
19	2	76	1.67	38	17.84	677.95
28	2	84	1.67	42	17.84	749.32
6	1	18	0.83	18	8.92	160.57
18	1	36	0.83	36	8.92	321.14
22	1	44	0.83	44	8.92	392.5
24	1	48	0.83	48	8.92	428.18
